# Supplementary material for: 2-Amino-7,7-dimethyl-5-oxo-4-(p-tol­yl)-5,6,7,8-tetra­hydro-4H-chromene-3-carbonitrile
Source: Acta Crystallogr Sect E Struct Rep Online. 2012 Jul 28;68(Pt 8):o2592–3. doi: 10.1107/S1600536812033570 (PMC3415029; doi:10.1107/S1600536812033570)
Supplement: Supplementary file 1 [file e-68-o2592-sup1.cif]

##############################################################################
#                                                                            #
# This CIF contains the data in a paper accepted for publication in          #
# Acta Crystallographica Section E. It conforms to the requirements of       #
# Notes for Authors for Acta Crystallographica Section E, and has been       #
# peer reviewed under the auspices of the IUCr Commission on Journals.       #
#                                                                            #
# Full details of the Crystallographic Information File format               #
# are given in the paper "The Crystallographic Information File (CIF):       #
# a New Standard Archive File for Crystallography" by S. R. Hall, F. H.      #
# Allen and I. D. Brown [Acta Cryst. (1991), A47, 655-685].                  #
#                                                                            #
# The current version of the core CIF dictionary is obtainable from          #
# ftp://ftp.iucr.org/pub/cif_core.dic.                                       #
#                                                                            #
# Software is freely available for graphical display of the structure(s)     #
# in this CIF. For information consult the CIF software page                 #
# http://www.iucr.org/resources/cif/software.                                #
#                                                                            #
# This file may be used for bona fide research purposes within the           #
# scientific community so long as proper attribution is given to the journal # 
# article from which it was obtained.                                        #
#                                                                            #
##############################################################################
data_I
_audit_creation_method     SHELXL-97
_chemical_name_systematic
;
2-Amino-7,7-dimethyl-5-oxo-4-(<i>p</i>-tolyl)-5,6,7,8-tetrahydro-
4<i>H</i>-chromene-3-carbonitrile
;
_chemical_name_common     ?
_chemical_formula_moiety     'C19 H20 N2 O2'
_chemical_formula_sum     'C19 H20 N2 O2'
_chemical_formula_iupac     'C19 H20 N2 O2'
_chemical_formula_weight     308.37
_chemical_melting_point     ?
_symmetry_cell_setting     monoclinic
_symmetry_space_group_name_H-M     'P 21/n'
_symmetry_space_group_name_Hall     '-P 2yn'
loop_
    _symmetry_equiv_pos_as_xyz
    'x, y, z'
    '-x+1/2, y+1/2, -z+1/2'
    '-x, -y, -z'
    'x-1/2, -y-1/2, z-1/2'
_cell_length_a     9.4622(3)
_cell_length_b     16.8820(5)
_cell_length_c     10.8301(4)
_cell_angle_alpha     90.00
_cell_angle_beta     111.842(4)
_cell_angle_gamma     90.00
_cell_volume     1605.82(9)
_cell_formula_units_Z     4
_cell_measurement_reflns_used     7806
_cell_measurement_theta_min     3.5966
_cell_measurement_theta_max     29.0575
_cell_measurement_temperature     293(2)
_exptl_crystal_description     'block'
_exptl_crystal_colour     white
_exptl_crystal_size_max     0.30
_exptl_crystal_size_mid     0.20
_exptl_crystal_size_min     0.20
_exptl_crystal_density_diffrn     1.276
_exptl_crystal_density_meas     ?
_exptl_crystal_density_method     'not measured'
_exptl_crystal_F_000     656
_exptl_absorpt_coefficient_mu     0.083
_exptl_absorpt_correction_type     multi-scan
_exptl_absorpt_process_details     '(CrysAlis PRO; Oxford Diffraction, 2010)'
_exptl_absorpt_correction_T_min     0.86226
_exptl_absorpt_correction_T_max     1.00000
_exptl_special_details
;
Absorption correction: <i>CrysAlis PRO</i>, Oxford Diffraction Ltd., Version
1.171.34.40 (release
27--08-2010 CrysAlis171. NET) (compiled Aug 27 2010,11:50:40) Empirical
absorption correction using spherical harmonics, implemented in SCALE3 ABSPACK
scaling algorithm.
;
_diffrn_ambient_temperature     293(2)
_diffrn_radiation_type     MoK\a
_diffrn_radiation_wavelength     0.71073
_diffrn_radiation_source     'fine-focus sealed tube'
_diffrn_radiation_monochromator     graphite
_diffrn_measurement_device_type     'Oxford Diffraction Xcalibur Sapphire3'
_diffrn_measurement_method     \w
_diffrn_detector_area_resol_mean     16.1049
_diffrn_reflns_number     18449
_diffrn_reflns_av_R_equivalents     0.0366
_diffrn_reflns_av_sigmaI/netI     0.0271
_diffrn_reflns_theta_min     3.60
_diffrn_reflns_theta_max     26.00
_diffrn_reflns_theta_full     26.00
_diffrn_measured_fraction_theta_max     0.997
_diffrn_measured_fraction_theta_full     0.997
_diffrn_reflns_limit_h_min     -11
_diffrn_reflns_limit_h_max     11
_diffrn_reflns_limit_k_min     -20
_diffrn_reflns_limit_k_max     20
_diffrn_reflns_limit_l_min     -13
_diffrn_reflns_limit_l_max     13
_diffrn_standards_number     0
_diffrn_standards_interval_count     0
_diffrn_standards_interval_time     0
_diffrn_standards_decay_%     0
_refine_special_details
;
Refinement of <i>F</i>^2^ against ALL reflections. The weighted <i>R</i>-factor
<i>wR</i> and goodness of fit <i>S</i> are based on <i>F</i>^2^, conventional
<i>R</i>-factors <i>R</i> are based on <i>F</i>, with <i>F</i> set to zero for
negative <i>F</i>^2^. The threshold expression of <i>F</i>^2^ >
\s(<i>F</i>^2^) is used only for calculating <i>R</i>-factors(gt) <i>etc</i>.
and is not relevant to the choice of reflections for refinement.
<i>R</i>-factors based on <i>F</i>^2^ are statistically about twice as large
as those based on <i>F</i>, and <i>R</i>- factors based on ALL data will be
even larger.
;
_reflns_number_total     3149
_reflns_number_gt     2428
_reflns_threshold_expression     I>2\s(I)
_refine_ls_structure_factor_coef     Fsqd
_refine_ls_matrix_type     full
_refine_ls_R_factor_all     0.0630
_refine_ls_R_factor_gt     0.0456
_refine_ls_wR_factor_gt     0.1048
_refine_ls_wR_factor_ref     0.1147
_refine_ls_goodness_of_fit_ref     1.050
_refine_ls_restrained_S_all     1.050
_refine_ls_number_reflns     3149
_refine_ls_number_parameters     219
_refine_ls_number_restraints     0
_refine_ls_hydrogen_treatment     mixed
_refine_ls_weighting_scheme     calc
_refine_ls_weighting_details
         'calc w=1/[\s^2^(Fo^2^)+(0.0501P)^2^+0.4013P] where P=(Fo^2^+2Fc^2^)/3'
_atom_sites_solution_hydrogens     geom
_atom_sites_solution_primary     direct
_atom_sites_solution_secondary     difmap
_refine_ls_shift/su_max     0.001
_refine_ls_shift/su_mean     0.000
_refine_diff_density_max     0.198
_refine_diff_density_min     -0.221
_refine_ls_extinction_method     none
_refine_ls_extinction_coef     ?
loop_
    _atom_type_symbol
    _atom_type_description
    _atom_type_scat_dispersion_real
    _atom_type_scat_dispersion_imag
    _atom_type_scat_source
    'C' 'C' 0.0033 0.0016
                         'International Tables Vol C Tables 4.2.6.8 and 6.1.1.4'
    'H' 'H' 0.0000 0.0000
                         'International Tables Vol C Tables 4.2.6.8 and 6.1.1.4'
    'N' 'N' 0.0061 0.0033
                         'International Tables Vol C Tables 4.2.6.8 and 6.1.1.4'
    'O' 'O' 0.0106 0.0060
                         'International Tables Vol C Tables 4.2.6.8 and 6.1.1.4'
_computing_data_collection     'CrysAlis PRO (Oxford Diffraction, 2010)'
_computing_cell_refinement     'CrysAlis PRO (Oxford Diffraction, 2010)'
_computing_data_reduction     'CrysAlis PRO (Oxford Diffraction, 2010)'
_computing_structure_solution     'SHELXS97 (Sheldrick, 2008)'
_computing_structure_refinement     'SHELXL97 (Sheldrick, 2008)'
_computing_molecular_graphics     'ORTEP-3 (Farrugia, 1997)'
_computing_publication_material     'PLATON (Spek, 2009)'
loop_
    _atom_site_type_symbol
    _atom_site_label
    _atom_site_fract_x
    _atom_site_fract_y
    _atom_site_fract_z
    _atom_site_U_iso_or_equiv
    _atom_site_adp_type
    _atom_site_calc_flag
    _atom_site_refinement_flags
    _atom_site_occupancy
    _atom_site_symmetry_multiplicity
    _atom_site_disorder_assembly
    _atom_site_disorder_group
    O O1 0.62616(12) 0.12747(6) 0.06792(11) 0.0370(3) Uani d . 1 1 . .
    C C1' 0.87094(17) 0.17332(9) 0.42111(15) 0.0324(4) Uani d . 1 1 . .
    C C2' 1.00784(18) 0.14575(11) 0.41998(17) 0.0433(4) Uani d . 1 1 . .
    H H2' 1.0343 0.1568 0.3472 0.052 Uiso calc R 1 1 . .
    C C3' 1.1067(2) 0.10204(11) 0.52474(19) 0.0498(5) Uani d . 1 1 . .
    H H3' 1.1978 0.0842 0.5206 0.060 Uiso calc R 1 1 . .
    C C4' 1.0732(2) 0.08433(10) 0.63476(17) 0.0442(4) Uani d . 1 1 . .
    C C5' 0.9371(2) 0.11238(11) 0.63673(18) 0.0504(5) Uani d . 1 1 . .
    H H5' 0.9118 0.1018 0.7103 0.060 Uiso calc R 1 1 . .
    C C6' 0.8370(2) 0.15591(11) 0.53232(17) 0.0456(4) Uani d . 1 1 . .
    H H6' 0.7459 0.1737 0.5367 0.055 Uiso calc R 1 1 . .
    C C7' 1.1810(2) 0.03593(13) 0.7475(2) 0.0645(6) Uani d . 1 1 . .
    H H7'1 1.1854 -0.0172 0.7175 0.097 Uiso calc R 1 1 . .
    H H7'2 1.1456 0.0350 0.8199 0.097 Uiso calc R 1 1 . .
    H H7'3 1.2807 0.0592 0.7770 0.097 Uiso calc R 1 1 . .
    C C2 0.74563(17) 0.17699(9) 0.07890(15) 0.0324(4) Uani d . 1 1 . .
    C C3 0.80680(17) 0.22511(9) 0.18489(15) 0.0325(4) Uani d . 1 1 . .
    C C4 0.75981(17) 0.22126(9) 0.30428(15) 0.0325(4) Uani d . 1 1 . .
    H H4 0.7564 0.2755 0.3353 0.039 Uiso calc R 1 1 . .
    O O5 0.53082(14) 0.26138(8) 0.40897(12) 0.0488(3) Uani d . 1 1 . .
    C C5 0.49500(18) 0.21056(10) 0.32139(16) 0.0372(4) Uani d . 1 1 . .
    C C6 0.33944(19) 0.17324(11) 0.27258(19) 0.0455(4) Uani d . 1 1 . .
    H H6A 0.2688 0.2083 0.2076 0.055 Uiso calc R 1 1 . .
    H H6B 0.3062 0.1686 0.3469 0.055 Uiso calc R 1 1 . .
    C C7 0.33113(18) 0.09159(10) 0.20960(17) 0.0386(4) Uani d . 1 1 . .
    C C8 0.39789(18) 0.09955(11) 0.10153(17) 0.0406(4) Uani d . 1 1 . .
    H H8A 0.4110 0.0472 0.0705 0.049 Uiso calc R 1 1 . .
    H H8B 0.3267 0.1284 0.0267 0.049 Uiso calc R 1 1 . .
    C C9 0.54697(16) 0.14144(9) 0.14978(15) 0.0321(4) Uani d . 1 1 . .
    C C10 0.60023(17) 0.18777(9) 0.25695(15) 0.0312(4) Uani d . 1 1 . .
    C C11 0.4198(2) 0.03164(12) 0.3151(2) 0.0568(5) Uani d . 1 1 . .
    H H11A 0.5238 0.0486 0.3562 0.085 Uiso calc R 1 1 . .
    H H11B 0.4164 -0.0192 0.2743 0.085 Uiso calc R 1 1 . .
    H H11C 0.3752 0.0277 0.3813 0.085 Uiso calc R 1 1 . .
    C C12 0.1651(2) 0.06452(13) 0.1450(2) 0.0579(5) Uani d . 1 1 . .
    H H12A 0.1612 0.0141 0.1030 0.087 Uiso calc R 1 1 . .
    H H12B 0.1084 0.1027 0.0797 0.087 Uiso calc R 1 1 . .
    H H12C 0.1218 0.0598 0.2120 0.087 Uiso calc R 1 1 . .
    N N13 0.78732(18) 0.16693(10) -0.02573(15) 0.0432(4) Uani d . 1 1 . .
    C C14 0.92224(19) 0.27927(10) 0.18699(16) 0.0396(4) Uani d . 1 1 . .
    N N15 1.01708(19) 0.32308(10) 0.19332(17) 0.0578(5) Uani d . 1 1 . .
    H H131 0.864(2) 0.1956(12) -0.0300(19) 0.055(6) Uiso d . 1 1 . .
    H H132 0.716(2) 0.1541(12) -0.101(2) 0.059(6) Uiso d . 1 1 . .
loop_
    _atom_site_aniso_label
    _atom_site_aniso_U_11
    _atom_site_aniso_U_22
    _atom_site_aniso_U_33
    _atom_site_aniso_U_12
    _atom_site_aniso_U_13
    _atom_site_aniso_U_23
    O1 0.0355(6) 0.0427(6) 0.0391(6) -0.0084(5) 0.0212(5) -0.0064(5)
    C1' 0.0317(8) 0.0332(8) 0.0311(8) -0.0050(6) 0.0102(6) -0.0051(6)
    C2' 0.0344(9) 0.0567(11) 0.0404(9) 0.0021(8) 0.0159(7) 0.0041(8)
    C3' 0.0340(9) 0.0609(12) 0.0502(11) 0.0054(8) 0.0108(8) 0.0035(9)
    C4' 0.0430(10) 0.0388(10) 0.0396(10) -0.0060(8) 0.0024(8) -0.0022(7)
    C5' 0.0597(12) 0.0567(12) 0.0361(9) -0.0019(9) 0.0194(9) 0.0032(8)
    C6' 0.0459(10) 0.0552(11) 0.0400(10) 0.0052(8) 0.0210(8) 0.0014(8)
    C7' 0.0638(13) 0.0584(13) 0.0519(12) 0.0001(10) -0.0010(10) 0.0096(10)
    C2 0.0269(7) 0.0373(9) 0.0351(8) -0.0002(6) 0.0139(6) 0.0059(7)
    C3 0.0289(8) 0.0349(9) 0.0345(8) -0.0019(6) 0.0127(6) 0.0044(6)
    C4 0.0311(8) 0.0311(8) 0.0366(8) -0.0005(6) 0.0141(7) -0.0034(6)
    O5 0.0463(7) 0.0556(8) 0.0513(7) 0.0043(6) 0.0260(6) -0.0126(6)
    C5 0.0367(9) 0.0374(9) 0.0412(9) 0.0067(7) 0.0188(7) 0.0033(7)
    C6 0.0359(9) 0.0487(11) 0.0608(11) 0.0036(8) 0.0284(8) -0.0003(8)
    C7 0.0317(8) 0.0417(10) 0.0482(10) -0.0005(7) 0.0215(7) 0.0046(7)
    C8 0.0322(8) 0.0479(10) 0.0422(9) -0.0069(7) 0.0146(7) -0.0028(7)
    C9 0.0289(8) 0.0362(9) 0.0343(8) 0.0034(6) 0.0156(7) 0.0046(7)
    C10 0.0290(8) 0.0327(8) 0.0345(8) 0.0027(6) 0.0147(6) 0.0018(6)
    C11 0.0588(12) 0.0526(12) 0.0643(13) 0.0024(9) 0.0290(10) 0.0162(10)
    C12 0.0373(10) 0.0653(13) 0.0772(14) -0.0096(9) 0.0283(10) -0.0017(11)
    N13 0.0352(8) 0.0630(10) 0.0359(8) -0.0091(7) 0.0184(7) 0.0004(7)
    C14 0.0355(9) 0.0425(10) 0.0399(9) -0.0034(8) 0.0132(7) 0.0035(7)
    N15 0.0501(9) 0.0570(10) 0.0648(11) -0.0187(8) 0.0198(8) 0.0028(8)
_geom_special_details
;
All e.s.d.'s (except the e.s.d. in the dihedral angle between two l.s. planes)
are estimated using the full covariance matrix. The cell e.s.d.'s are taken
into account individually in the estimation of e.s.d.'s in distances, angles
and torsion angles; correlations between e.s.d.'s in cell parameters are only
used when they are defined by crystal symmetry. An approximate (isotropic)
treatment of cell e.s.d.'s is used for estimating e.s.d.'s involving l.s.
planes.
;
loop_
    _geom_bond_atom_site_label_1
    _geom_bond_atom_site_label_2
    _geom_bond_site_symmetry_2
    _geom_bond_distance
    _geom_bond_publ_flag
    O1 C2 . 1.3751(18) ?
    O1 C9 . 1.3774(18) ?
    C1' C2' . 1.381(2) ?
    C1' C6' . 1.389(2) ?
    C1' C4 . 1.540(2) ?
    C2' C3' . 1.384(2) ?
    C2' H2' . 0.9300 ?
    C3' C4' . 1.375(3) ?
    C3' H3' . 0.9300 ?
    C4' C5' . 1.380(3) ?
    C4' C7' . 1.508(2) ?
    C5' C6' . 1.385(3) ?
    C5' H5' . 0.9300 ?
    C6' H6' . 0.9300 ?
    C7' H7'1 . 0.9600 ?
    C7' H7'2 . 0.9600 ?
    C7' H7'3 . 0.9600 ?
    C2 N13 . 1.342(2) ?
    C2 C3 . 1.348(2) ?
    C3 C14 . 1.418(2) ?
    C3 C4 . 1.517(2) ?
    C4 C10 . 1.512(2) ?
    C4 H4 . 0.9800 ?
    O5 C5 . 1.229(2) ?
    C5 C10 . 1.464(2) ?
    C5 C6 . 1.505(2) ?
    C6 C7 . 1.527(2) ?
    C6 H6A . 0.9700 ?
    C6 H6B . 0.9700 ?
    C7 C11 . 1.523(2) ?
    C7 C8 . 1.529(2) ?
    C7 C12 . 1.532(2) ?
    C8 C9 . 1.488(2) ?
    C8 H8A . 0.9700 ?
    C8 H8B . 0.9700 ?
    C9 C10 . 1.333(2) ?
    C11 H11A . 0.9600 ?
    C11 H11B . 0.9600 ?
    C11 H11C . 0.9600 ?
    C12 H12A . 0.9600 ?
    C12 H12B . 0.9600 ?
    C12 H12C . 0.9600 ?
    N13 H131 . 0.88(2) ?
    N13 H132 . 0.87(2) ?
    C14 N15 . 1.145(2) ?
loop_
    _geom_angle_atom_site_label_1
    _geom_angle_atom_site_label_2
    _geom_angle_atom_site_label_3
    _geom_angle_site_symmetry_1
    _geom_angle_site_symmetry_3
    _geom_angle
    _geom_angle_publ_flag
    C2 O1 C9 . . 117.83(12) ?
    C2' C1' C6' . . 117.19(15) ?
    C2' C1' C4 . . 121.74(14) ?
    C6' C1' C4 . . 121.08(14) ?
    C1' C2' C3' . . 121.49(17) ?
    C1' C2' H2' . . 119.3 ?
    C3' C2' H2' . . 119.3 ?
    C4' C3' C2' . . 121.53(17) ?
    C4' C3' H3' . . 119.2 ?
    C2' C3' H3' . . 119.2 ?
    C3' C4' C5' . . 117.14(16) ?
    C3' C4' C7' . . 120.99(18) ?
    C5' C4' C7' . . 121.87(18) ?
    C4' C5' C6' . . 121.89(17) ?
    C4' C5' H5' . . 119.1 ?
    C6' C5' H5' . . 119.1 ?
    C5' C6' C1' . . 120.77(17) ?
    C5' C6' H6' . . 119.6 ?
    C1' C6' H6' . . 119.6 ?
    C4' C7' H7'1 . . 109.5 ?
    C4' C7' H7'2 . . 109.5 ?
    H7'1 C7' H7'2 . . 109.5 ?
    C4' C7' H7'3 . . 109.5 ?
    H7'1 C7' H7'3 . . 109.5 ?
    H7'2 C7' H7'3 . . 109.5 ?
    N13 C2 C3 . . 128.83(15) ?
    N13 C2 O1 . . 109.91(14) ?
    C3 C2 O1 . . 121.24(14) ?
    C2 C3 C14 . . 119.09(15) ?
    C2 C3 C4 . . 122.04(13) ?
    C14 C3 C4 . . 118.83(14) ?
    C10 C4 C3 . . 107.42(12) ?
    C10 C4 C1' . . 111.87(12) ?
    C3 C4 C1' . . 113.31(13) ?
    C10 C4 H4 . . 108.0 ?
    C3 C4 H4 . . 108.0 ?
    C1' C4 H4 . . 108.0 ?
    O5 C5 C10 . . 120.66(15) ?
    O5 C5 C6 . . 121.07(15) ?
    C10 C5 C6 . . 118.19(15) ?
    C5 C6 C7 . . 114.58(13) ?
    C5 C6 H6A . . 108.6 ?
    C7 C6 H6A . . 108.6 ?
    C5 C6 H6B . . 108.6 ?
    C7 C6 H6B . . 108.6 ?
    H6A C6 H6B . . 107.6 ?
    C11 C7 C6 . . 110.02(15) ?
    C11 C7 C8 . . 111.30(14) ?
    C6 C7 C8 . . 107.18(14) ?
    C11 C7 C12 . . 109.22(15) ?
    C6 C7 C12 . . 110.29(14) ?
    C8 C7 C12 . . 108.80(15) ?
    C9 C8 C7 . . 112.37(14) ?
    C9 C8 H8A . . 109.1 ?
    C7 C8 H8A . . 109.1 ?
    C9 C8 H8B . . 109.1 ?
    C7 C8 H8B . . 109.1 ?
    H8A C8 H8B . . 107.9 ?
    C10 C9 O1 . . 122.74(14) ?
    C10 C9 C8 . . 125.90(14) ?
    O1 C9 C8 . . 111.36(13) ?
    C9 C10 C5 . . 117.73(14) ?
    C9 C10 C4 . . 121.39(14) ?
    C5 C10 C4 . . 120.70(14) ?
    C7 C11 H11A . . 109.5 ?
    C7 C11 H11B . . 109.5 ?
    H11A C11 H11B . . 109.5 ?
    C7 C11 H11C . . 109.5 ?
    H11A C11 H11C . . 109.5 ?
    H11B C11 H11C . . 109.5 ?
    C7 C12 H12A . . 109.5 ?
    C7 C12 H12B . . 109.5 ?
    H12A C12 H12B . . 109.5 ?
    C7 C12 H12C . . 109.5 ?
    H12A C12 H12C . . 109.5 ?
    H12B C12 H12C . . 109.5 ?
    C2 N13 H131 . . 118.5(13) ?
    C2 N13 H132 . . 116.8(14) ?
    H131 N13 H132 . . 116.9(19) ?
    N15 C14 C3 . . 177.67(18) ?
loop_
    _geom_torsion_atom_site_label_1
    _geom_torsion_atom_site_label_2
    _geom_torsion_atom_site_label_3
    _geom_torsion_atom_site_label_4
    _geom_torsion_site_symmetry_1
    _geom_torsion_site_symmetry_2
    _geom_torsion_site_symmetry_3
    _geom_torsion_site_symmetry_4
    _geom_torsion
    _geom_torsion_publ_flag
    C6' C1' C2' C3' . . . . 0.5(3) ?
    C4 C1' C2' C3' . . . . -179.38(16) ?
    C1' C2' C3' C4' . . . . -0.2(3) ?
    C2' C3' C4' C5' . . . . -0.4(3) ?
    C2' C3' C4' C7' . . . . 179.35(17) ?
    C3' C4' C5' C6' . . . . 0.6(3) ?
    C7' C4' C5' C6' . . . . -179.09(18) ?
    C4' C5' C6' C1' . . . . -0.3(3) ?
    C2' C1' C6' C5' . . . . -0.2(3) ?
    C4 C1' C6' C5' . . . . 179.64(15) ?
    C9 O1 C2 N13 . . . . -166.15(13) ?
    C9 O1 C2 C3 . . . . 15.4(2) ?
    N13 C2 C3 C14 . . . . 6.5(3) ?
    O1 C2 C3 C14 . . . . -175.37(14) ?
    N13 C2 C3 C4 . . . . -171.42(16) ?
    O1 C2 C3 C4 . . . . 6.7(2) ?
    C2 C3 C4 C10 . . . . -25.3(2) ?
    C14 C3 C4 C10 . . . . 156.78(14) ?
    C2 C3 C4 C1' . . . . 98.75(17) ?
    C14 C3 C4 C1' . . . . -79.14(18) ?
    C2' C1' C4 C10 . . . . 129.01(16) ?
    C6' C1' C4 C10 . . . . -50.87(19) ?
    C2' C1' C4 C3 . . . . 7.4(2) ?
    C6' C1' C4 C3 . . . . -172.49(15) ?
    O5 C5 C6 C7 . . . . -156.36(16) ?
    C10 C5 C6 C7 . . . . 26.8(2) ?
    C5 C6 C7 C11 . . . . 67.88(19) ?
    C5 C6 C7 C8 . . . . -53.27(19) ?
    C5 C6 C7 C12 . . . . -171.57(15) ?
    C11 C7 C8 C9 . . . . -71.62(19) ?
    C6 C7 C8 C9 . . . . 48.72(18) ?
    C12 C7 C8 C9 . . . . 167.98(15) ?
    C2 O1 C9 C10 . . . . -15.5(2) ?
    C2 O1 C9 C8 . . . . 163.73(13) ?
    C7 C8 C9 C10 . . . . -19.0(2) ?
    C7 C8 C9 O1 . . . . 161.72(13) ?
    O1 C9 C10 C5 . . . . 168.43(13) ?
    C8 C9 C10 C5 . . . . -10.7(2) ?
    O1 C9 C10 C4 . . . . -6.7(2) ?
    C8 C9 C10 C4 . . . . 174.14(15) ?
    O5 C5 C10 C9 . . . . -170.15(15) ?
    C6 C5 C10 C9 . . . . 6.7(2) ?
    O5 C5 C10 C4 . . . . 5.0(2) ?
    C6 C5 C10 C4 . . . . -178.09(14) ?
    C3 C4 C10 C9 . . . . 25.20(19) ?
    C1' C4 C10 C9 . . . . -99.76(17) ?
    C3 C4 C10 C5 . . . . -149.80(14) ?
    C1' C4 C10 C5 . . . . 85.24(17) ?
    C2 C3 C14 N15 . . . . -157(5) ?
    C4 C3 C14 N15 . . . . 20(5) ?
loop_
    _geom_hbond_atom_site_label_D
    _geom_hbond_atom_site_label_H
    _geom_hbond_atom_site_label_A
    _geom_hbond_site_symmetry_A
    _geom_hbond_distance_DH
    _geom_hbond_distance_HA
    _geom_hbond_distance_DA
    _geom_hbond_angle_DHA
    _geom_hbond_publ_flag
    N13 H131 O5 4_665 0.89(2) 2.06(2) 2.913(2) 161(2) y
    N13 H132 N15 4_565 0.87(2) 2.35(2) 3.168(2) 156(2) y
_iucr_refine_instructions_details
;
TITL GB320 in P2(1)/n
CELL  0.71073   9.4622  16.8820  10.8301   90.000  111.842   90.000
ZERR     4.00   0.0003   0.0005   0.0004    0.000    0.004    0.000
LATT   1
SYMM  1/2 - X, 1/2 + Y, 1/2 - Z
SFAC  C    H    N    O
UNIT  76   80   8    8
MERG   2
OMIT    -3.00  52.00
FMAP   2
PLAN    5
BOND    $H
ACTA
LIST 4
CONF
L.S.   4
WGHT    0.050100    0.401300
FVAR       6.71102
O1    4    0.626159    0.127472    0.067920    11.00000    0.03547    0.04271 =
         0.03912   -0.00644    0.02124   -0.00843
C1'   1    0.870942    0.173322    0.421108    11.00000    0.03166    0.03319 =
         0.03106   -0.00510    0.01023   -0.00499
C2'   1    1.007836    0.145748    0.419984    11.00000    0.03438    0.05673 =
         0.04041    0.00410    0.01594    0.00214
AFIX  43
H2'   2    1.034256    0.156788    0.347216    11.00000   -1.20000
AFIX   0
C3'   1    1.106654    0.102036    0.524741    11.00000    0.03395    0.06088 =
         0.05023    0.00353    0.01081    0.00544
AFIX  43
H3'   2    1.197803    0.084239    0.520603    11.00000   -1.20000
AFIX   0
C4'   1    1.073157    0.084327    0.634762    11.00000    0.04303    0.03881 =
         0.03957   -0.00215    0.00244   -0.00600
C5'   1    0.937080    0.112381    0.636729    11.00000    0.05973    0.05668 =
         0.03605    0.00324    0.01940   -0.00189
AFIX  43
H5'   2    0.911828    0.101767    0.710257    11.00000   -1.20000
AFIX   0
C6'   1    0.836969    0.155911    0.532315    11.00000    0.04595    0.05521 =
         0.03996    0.00142    0.02101    0.00517
AFIX  43
H6'   2    0.745944    0.173682    0.536747    11.00000   -1.20000
AFIX   0
C7'   1    1.181046    0.035927    0.747539    11.00000    0.06384    0.05843 =
         0.05187    0.00956   -0.00100    0.00007
AFIX 137
H7'1  2    1.185430   -0.017190    0.717514    11.00000   -1.50000
H7'2  2    1.145650    0.034995    0.819887    11.00000   -1.50000
H7'3  2    1.280743    0.059161    0.777016    11.00000   -1.50000
AFIX   0
C2    1    0.745627    0.176992    0.078899    11.00000    0.02693    0.03731 =
         0.03512    0.00586    0.01393   -0.00019
C3    1    0.806801    0.225115    0.184885    11.00000    0.02892    0.03491 =
         0.03453    0.00444    0.01271   -0.00195
C4    1    0.759813    0.221260    0.304284    11.00000    0.03110    0.03112 =
         0.03664   -0.00335    0.01410   -0.00046
AFIX  13
H4    2    0.756376    0.275505    0.335265    11.00000   -1.20000
AFIX   0
O5    4    0.530821    0.261379    0.408968    11.00000    0.04632    0.05564 =
         0.05131   -0.01256    0.02600    0.00431
C5    1    0.495003    0.210564    0.321393    11.00000    0.03673    0.03740 =
         0.04117    0.00329    0.01876    0.00668
C6    1    0.339442    0.173244    0.272580    11.00000    0.03590    0.04870 =
         0.06083   -0.00029    0.02840    0.00362
AFIX  23
H6A   2    0.268850    0.208268    0.207635    11.00000   -1.20000
H6B   2    0.306165    0.168625    0.346862    11.00000   -1.20000
AFIX   0
C7    1    0.331130    0.091591    0.209600    11.00000    0.03168    0.04175 =
         0.04821    0.00460    0.02147   -0.00051
C8    1    0.397888    0.099551    0.101533    11.00000    0.03223    0.04786 =
         0.04223   -0.00280    0.01460   -0.00689
AFIX  23
H8A   2    0.411047    0.047183    0.070536    11.00000   -1.20000
H8B   2    0.326730    0.128375    0.026701    11.00000   -1.20000
AFIX   0
C9    1    0.546971    0.141438    0.149782    11.00000    0.02892    0.03623 =
         0.03433    0.00465    0.01558    0.00338
C10   1    0.600228    0.187772    0.256946    11.00000    0.02897    0.03274 =
         0.03453    0.00180    0.01473    0.00275
C11   1    0.419831    0.031642    0.315087    11.00000    0.05877    0.05264 =
         0.06430    0.01625    0.02899    0.00243
AFIX 137
H11A  2    0.523770    0.048596    0.356206    11.00000   -1.50000
H11B  2    0.416395   -0.019164    0.274252    11.00000   -1.50000
H11C  2    0.375228    0.027712    0.381282    11.00000   -1.50000
AFIX   0
C12   1    0.165134    0.064516    0.145044    11.00000    0.03732    0.06527 =
         0.07716   -0.00171    0.02826   -0.00963
AFIX 137
H12A  2    0.161205    0.014060    0.103009    11.00000   -1.50000
H12B  2    0.108404    0.102676    0.079672    11.00000   -1.50000
H12C  2    0.121787    0.059849    0.212001    11.00000   -1.50000
AFIX   0
N13   3    0.787325    0.166928   -0.025726    11.00000    0.03516    0.06299 =
         0.03590    0.00040    0.01842   -0.00912
C14   1    0.922241    0.279271    0.186989    11.00000    0.03555    0.04248 =
         0.03994    0.00351    0.01316   -0.00339
N15   3    1.017076    0.323076    0.193316    11.00000    0.05013    0.05699 =
         0.06483    0.00279    0.01975   -0.01871
H131  2    0.863651    0.195588   -0.029952    11.00000    0.05507
H132  2    0.715838    0.154143   -0.100954    11.00000    0.05900
HKLF    4
END
;
data_global
_journal_date_recd_electronic     2012-07-20
_journal_date_accepted     2012-07-25
_journal_name_full     'Acta Crystallographica, Section E'
_journal_year     2012
_journal_volume     68
_journal_issue      8
_journal_page_first     o2592
_journal_page_last     o2593
_journal_paper_category     QO
_journal_paper_doi     10.1107/S1600536812033570
_journal_coeditor_code     LH5503
_publ_contact_author_name     'Gupta, Vivek K.'
_publ_contact_author_address
;
Post-Graduate Department of Physics & Electronics,
University of Jammu,
Jammu Tawi 180 006,
India
;
_publ_contact_author_email     'vivek_gupta2k2@hotmail.com'
_publ_contact_author_fax     '+911912432051'
_publ_contact_author_phone     '+919419102467'
_publ_section_title
;\
2-Amino-7,7-dimethyl-5-oxo-4-(<i>p</i>-tolyl)-5,6,7,8-tetrahydro-4<i>H</i>-\
chromene-3-carbonitrile
;
loop_
    _publ_author_name
    _publ_author_footnote
    _publ_author_address
    'Anthal, Sumati' .
;
Post-Graduate Department of Physics & Electronics,
University of Jammu, Jammu Tawi 180 006, India
;
    'Brahmachari, Goutam' .
;
Laboratory of Natural Products & Organic Synthesis, Department of Chemistry,
Visva-Bharati University, Santiniketan 731 235, West Bengal, India
;
    ' Laskar, Sujay' .
;
Laboratory of Natural Products & Organic Synthesis, Department of Chemistry,
Visva-Bharati University, Santiniketan 731 235, West Bengal, India
;
    'Banerjee, Bubun' .
;
Laboratory of Natural Products & Organic Synthesis, Department of Chemistry,
Visva-Bharati University, Santiniketan 731 235, West Bengal, India
;
    'Kant, Rajni' .
;
Post-Graduate Department of Physics & Electronics,
University of Jammu, Jammu Tawi 180 006, India
;
    'Gupta, Vivek K.' .
;
Post-Graduate Department of Physics & Electronics,
University of Jammu, Jammu Tawi 180 006, India
;
