# Supplementary material for: 2-Amino-7,7-dimethyl-5-oxo-4-(p-tol­yl)-5,6,7,8-tetra­hydro-4H-chromene-3-carbonitrile
Source: Acta Crystallogr Sect E Struct Rep Online. 2012 Jul 28;68(Pt 8):o2592–3. doi: 10.1107/S1600536812033570 (PMC3415029; doi:10.1107/S1600536812033570)
Supplement: Supplementary file 2 [file e-68-o2592-Isup2.hkl]

#
# h,k,l, Fc-squared, Fo-squared, sigma(Fo-squared) and status flag
#
data_I
_shelx_title ' GB320 in P2(1)/n'
_shelx_refln_list_code          4
_shelx_F_calc_maximum      158.97
_exptl_crystal_F_000       656.00
_reflns_d_resolution_high  0.8107
 
loop_
 _symmetry_equiv_pos_as_xyz
 'x, y, z'
 '-x+1/2, y+1/2, -z+1/2'
 '-x, -y, -z'
 'x-1/2, -y-1/2, z-1/2'
 
_cell_length_a     9.4622
_cell_length_b    16.8820
_cell_length_c    10.8301
_cell_angle_alpha  90.000
_cell_angle_beta  111.842
_cell_angle_gamma  90.000
 
_shelx_F_squared_multiplier     1.000
 
loop_
 _refln_index_h
 _refln_index_k
 _refln_index_l
 _refln_F_squared_calc
 _refln_F_squared_meas
 _refln_F_squared_sigma
 _refln_observed_status
   2   0   0      564.37      632.39     10.93 o
   4   0   0      169.22      194.90      4.15 o
   6   0   0       15.43       11.78      1.56 o
   8   0   0       42.54       51.31      4.71 o
  10   0   0        7.33        7.11      2.93 o
   2   1   0      899.44      854.17      4.39 o
   3   1   0      498.30      521.76      4.01 o
   4   1   0     3396.18     3672.88     26.55 o
   5   1   0      315.88      302.54      4.54 o
   6   1   0        3.83        3.33      1.48 o
   7   1   0       12.99        7.75      1.71 o
   8   1   0       70.39       71.41      3.77 o
   9   1   0        3.23        2.39      1.67 o
  10   1   0       79.95       93.18      5.30 o
   2   2   0       80.55       84.30      2.36 o
   3   2   0      458.15      433.73      3.79 o
   4   2   0     3146.32     3284.61     17.87 o
   5   2   0      372.90      375.17      5.93 o
   6   2   0        3.17        2.98      1.20 o
   7   2   0       67.93       63.42      3.80 o
   8   2   0      191.01      178.42      6.04 o
   9   2   0      143.60      119.89      6.49 o
  10   2   0        0.23       -0.03      1.92 o
   1   3   0      676.61      625.58      4.24 o
   2   3   0     1294.35     1236.72      8.72 o
   3   3   0        0.00        1.09      0.56 o
   4   3   0      464.13      472.33      4.34 o
   5   3   0       11.20       14.18      1.34 o
   6   3   0       16.15        9.66      1.70 o
   7   3   0       74.03       69.61      3.48 o
   8   3   0       25.39       25.67      2.40 o
   9   3   0       15.12       20.88      2.74 o
  10   3   0        0.04        0.69      2.67 o
   0   4   0     5122.32     4472.41     70.59 o
   1   4   0    20247.53    16967.57     93.27 o
   2   4   0      155.80      192.79      2.13 o
   3   4   0       73.25       86.44      1.71 o
   4   4   0     1506.70     1680.50      9.97 o
   5   4   0        2.08        2.65      0.70 o
   6   4   0        6.88        4.14      1.64 o
   7   4   0      106.63      108.36      4.81 o
   8   4   0       54.76       49.01      3.37 o
   9   4   0        2.19        1.97      1.99 o
  10   4   0        1.81        2.16      2.48 o
   1   5   0     2492.79     2448.25     10.32 o
   2   5   0      221.88      228.49      2.41 o
   3   5   0     2438.30     2560.45     19.54 o
   4   5   0     1187.59     1258.12      8.60 o
   5   5   0      275.68      282.80      4.75 o
   6   5   0        2.56        3.22      1.26 o
   7   5   0       30.74       37.06      2.77 o
   8   5   0      105.11      114.89      6.14 o
   9   5   0        0.60        1.78      2.92 o
  10   5   0       11.86       21.96      5.44 o
   0   6   0      494.64      460.58      5.63 o
   1   6   0      261.50      238.98      2.82 o
   2   6   0      397.44      350.27      3.84 o
   3   6   0     1419.57     1395.69      7.46 o
   4   6   0      159.02      149.40      3.31 o
   5   6   0        3.62        8.61      1.37 o
   6   6   0       90.71       90.87      2.96 o
   7   6   0      211.66      191.37      5.49 o
   8   6   0      161.44      121.80      6.83 o
   9   6   0        0.76        2.53      2.75 o
  10   6   0        4.80        1.89      2.60 o
   1   7   0        2.53        3.32      0.60 o
   2   7   0      263.73      262.71      3.90 o
   3   7   0      248.80      249.26      4.00 o
   4   7   0        0.65        1.48      0.80 o
   5   7   0       34.52       35.50      2.31 o
   6   7   0       84.66       82.30      3.26 o
   7   7   0       43.80       50.64      3.31 o
   8   7   0       20.36       14.51      2.35 o
   9   7   0       36.99       36.14      4.29 o
  10   7   0       45.00       37.30      4.91 o
   0   8   0      244.02      243.56      4.67 o
   1   8   0      577.41      594.53      5.76 o
   2   8   0      760.88      776.02      9.81 o
   3   8   0      849.74      931.04      8.54 o
   4   8   0        3.19        4.23      0.99 o
   5   8   0       17.17       20.88      1.97 o
   6   8   0        3.03        6.52      1.73 o
   7   8   0       21.22       32.24      3.37 o
   8   8   0        8.65        4.64      2.06 o
   9   8   0        1.09       -0.52      3.01 o
  10   8   0        0.36       -4.32      3.57 o
   1   9   0        4.83        5.61      1.86 o
   2   9   0       65.35       69.74      2.30 o
   3   9   0      445.07      458.47      6.87 o
   4   9   0       49.84       54.60      2.63 o
   5   9   0       16.61       14.00      3.47 o
   6   9   0        6.44        8.54      2.01 o
   7   9   0       90.87      103.32      5.54 o
   8   9   0      141.93      128.51      6.34 o
   9   9   0        3.98        5.75      3.28 o
   0  10   0        0.32        2.58      1.49 o
   1  10   0        1.59        5.99      0.86 o
   2  10   0        2.15        2.83      1.12 o
   3  10   0       11.50       10.14      1.48 o
   4  10   0      219.94      216.86      5.74 o
   5  10   0      170.22      165.38      5.27 o
   6  10   0      258.18      257.15      9.00 o
   7  10   0       62.62       57.15      4.41 o
   8  10   0       20.26       23.36      3.33 o
   9  10   0        2.25        0.65      3.00 o
   1  11   0        0.00        1.83      1.07 o
   2  11   0        2.87        4.22      1.02 o
   3  11   0       44.87       40.15      2.52 o
   4  11   0      482.10      476.48     10.12 o
   5  11   0      583.61      571.98     11.51 o
   6  11   0      147.12      162.61      8.51 o
   7  11   0       24.84       25.01      3.39 o
   8  11   0        1.01        1.80      2.05 o
   9  11   0        0.12       -0.01      3.34 o
   0  12   0       97.23       91.48      3.62 o
   1  12   0       91.81       85.19      2.38 o
   2  12   0       52.02       56.26      2.50 o
   3  12   0       30.72       31.34      2.52 o
   4  12   0        0.82       -0.24      1.97 o
   5  12   0       70.06       67.15      4.48 o
   6  12   0       16.61       18.30      3.36 o
   7  12   0        1.66        4.62      2.47 o
   8  12   0        0.33       -1.22      2.19 o
   1  13   0      326.16      318.84      5.40 o
   2  13   0      281.47      298.00      7.85 o
   3  13   0       20.94       19.47      2.77 o
   4  13   0      100.83      103.68      5.30 o
   5  13   0        9.19       13.27      2.41 o
   6  13   0       72.33       65.95      5.36 o
   7  13   0        2.15       -0.08      2.13 o
   8  13   0       33.85       29.71      3.93 o
   0  14   0      149.29      115.20     16.74 o
   1  14   0        8.09        8.98      1.82 o
   2  14   0       13.35       13.98      1.97 o
   3  14   0      658.30      669.33     12.72 o
   4  14   0      121.25      122.95      5.93 o
   5  14   0        5.10        5.05      2.20 o
   6  14   0       23.39       21.19      3.35 o
   7  14   0        4.98        4.37      2.48 o
   8  14   0       17.90       18.51      3.42 o
   1  15   0       92.11       96.15      5.51 o
   2  15   0       66.56       71.42      4.92 o
   3  15   0        5.90       11.03      2.65 o
   4  15   0       54.84       56.84      4.30 o
   5  15   0        2.41        0.78      2.45 o
   6  15   0        0.59        3.43      2.57 o
   7  15   0        2.50        6.93      3.00 o
   0  16   0      252.88      240.40     11.50 o
   1  16   0       38.31       39.77      4.05 o
   2  16   0        8.38       12.51      3.16 o
   3  16   0       51.48       55.45      4.21 o
   4  16   0       17.55       23.74      3.18 o
   5  16   0       10.57       13.15      2.60 o
   6  16   0        0.29        0.64      2.94 o
   1  17   0       24.88       31.55      4.48 o
   2  17   0      397.26      407.31     12.87 o
   3  17   0        0.39        0.50      2.71 o
   4  17   0        5.02        7.70      2.64 o
   5  17   0        0.28        1.03      2.50 o
   6  17   0        3.21        3.84      2.98 o
   0  18   0       44.93       41.05      7.86 o
   1  18   0      102.06      101.23      7.58 o
   2  18   0      121.15      142.19      8.98 o
   3  18   0       29.57       33.89      4.19 o
   4  18   0        8.84       12.24      3.18 o
   5  18   0        0.55        4.36      3.42 o
   1  19   0        3.94        6.95      2.93 o
   2  19   0       54.46       60.18      6.45 o
   3  19   0       29.05       40.47      5.53 o
   4  19   0        4.89        4.85      2.94 o
   0  20   0      127.41      150.88     14.09 o
   1  20   0        7.86        4.86      3.40 o
   2  20   0       51.09       54.47      7.81 o
   3  20   0        4.39       13.52      5.23 o
 -11   0   1        0.51        1.04      7.80 o
  -9   0   1       15.73       10.32      2.46 o
  -7   0   1       63.72       70.39      3.69 o
  -5   0   1      215.60      199.31      4.51 o
  -3   0   1     1898.28     1830.98     20.43 o
   1   0   1      575.63      469.43      4.71 o
   3   0   1      368.23      382.79      6.08 o
   5   0   1     3521.10     3724.51     34.35 o
   7   0   1      539.81      507.41     15.24 o
   9   0   1       35.08       41.79      4.64 o
 -11   1   1        1.74        0.56      2.86 o
 -10   1   1        2.18       -0.25      1.71 o
  -9   1   1        1.57       -0.63      1.69 o
  -8   1   1        5.98        6.38      1.66 o
  -7   1   1      224.65      237.23      4.81 o
  -6   1   1        0.19        2.88      1.07 o
  -5   1   1      472.44      554.33      5.75 o
  -4   1   1       55.94       57.67      2.13 o
  -3   1   1      104.42      103.80      2.69 o
  -2   1   1     6722.98     5999.05     19.89 o
   1   1   1     5328.00     4673.13     16.50 o
   2   1   1      112.26      119.80      2.05 o
   3   1   1      404.86      436.32      3.84 o
   4   1   1      199.86      219.40      3.59 o
   5   1   1        9.07        6.86      1.40 o
   6   1   1        4.66        1.92      1.46 o
   7   1   1       21.03       27.45      3.35 o
   8   1   1        0.38       -0.62      1.93 o
   9   1   1       49.16       48.29      3.91 o
  10   1   1       36.17       43.75      4.35 o
 -11   2   1       23.43       19.51      3.51 o
 -10   2   1        7.21        3.73      2.00 o
  -9   2   1       44.52       43.96      3.13 o
  -8   2   1       49.47       44.07      2.75 o
  -7   2   1       12.73       10.04      1.12 o
  -6   2   1      513.70      548.33      6.65 o
  -5   2   1       55.30       56.57      2.28 o
  -4   2   1      425.90      475.73      5.25 o
  -3   2   1        5.79        3.84      0.77 o
  -2   2   1     2446.74     2393.55     12.03 o
   1   2   1     7243.52     6608.74     23.27 o
   2   2   1        0.48        1.60      0.71 o
   3   2   1     1711.92     1806.17     13.29 o
   4   2   1      438.77      467.02      5.61 o
   5   2   1      501.71      510.15      6.34 o
   6   2   1        0.12        2.54      1.30 o
   7   2   1      259.16      250.83      6.94 o
   8   2   1      424.64      396.02     10.49 o
   9   2   1        0.95        0.94      1.86 o
  10   2   1        1.07        4.85      2.23 o
 -11   3   1       13.07       18.63      3.45 o
 -10   3   1       21.23       18.46      2.92 o
  -9   3   1      182.33      187.39      6.18 o
  -8   3   1      219.05      215.47      6.46 o
  -7   3   1      274.59      279.21      6.39 o
  -6   3   1      473.24      515.95      6.44 o
  -5   3   1      807.29      836.72      6.84 o
  -4   3   1     1772.51     2049.42      9.22 o
  -3   3   1     2873.61     3012.71     19.07 o
  -2   3   1      189.11      200.61      2.48 o
  -1   3   1     2658.48     2396.14     10.90 o
   0   3   1        7.92       12.61      1.23 o
   1   3   1     2296.63     2127.00     10.90 o
   2   3   1     3543.30     3324.62     20.18 o
   3   3   1      164.34      198.49      2.73 o
   4   3   1      359.24      418.11      5.21 o
   5   3   1        1.96        2.75      1.32 o
   6   3   1      313.09      324.02      5.65 o
   7   3   1      419.52      390.65      8.53 o
   8   3   1       38.52       38.45      3.12 o
   9   3   1        1.88        1.07      2.37 o
  10   3   1        0.56        2.82      2.22 o
 -10   4   1        0.04        2.99      2.78 o
  -9   4   1       33.55       28.85      2.68 o
  -8   4   1       46.86       40.81      3.10 o
  -7   4   1        3.74        3.22      1.05 o
  -6   4   1       36.10       40.94      2.68 o
  -5   4   1      209.97      221.33      4.01 o
  -4   4   1      132.82      147.35      2.90 o
  -3   4   1      214.49      230.91      2.82 o
  -2   4   1     2859.17     2969.21     13.19 o
  -1   4   1     4450.12     4227.29     14.43 o
   0   4   1     1783.89     1716.49     12.64 o
   1   4   1    25272.36    21146.52    123.58 o
   2   4   1       37.51       36.34      1.16 o
   3   4   1      237.72      241.83      2.91 o
   4   4   1      349.78      382.03      5.08 o
   5   4   1       98.49      102.73      3.02 o
   6   4   1      287.90      274.88      5.47 o
   7   4   1      219.50      234.37      5.87 o
   8   4   1       26.58       20.60      2.67 o
   9   4   1        1.33       -0.74      1.89 o
  10   4   1        1.18        3.36      2.70 o
 -10   5   1       31.66       34.55      4.25 o
  -9   5   1      219.25      233.35     10.66 o
  -8   5   1      376.28      355.55      9.15 o
  -7   5   1      121.73      126.72      4.60 o
  -6   5   1      632.77      637.59      7.58 o
  -5   5   1      611.08      676.06      6.53 o
  -4   5   1     1194.56     1293.57      8.95 o
  -3   5   1      978.36     1031.94      7.19 o
  -2   5   1      423.36      387.52      3.93 o
  -1   5   1     1494.39     1425.43      6.55 o
   0   5   1       59.83       65.05      1.79 o
   1   5   1      168.89      153.32      2.33 o
   2   5   1        0.02        1.21      0.62 o
   3   5   1     1831.34     1843.26     14.51 o
   4   5   1       70.13       69.35      1.99 o
   5   5   1       55.96       59.69      2.69 o
   6   5   1        0.13        0.77      1.28 o
   7   5   1       38.40       45.35      3.05 o
   8   5   1       25.75       10.46      2.76 o
   9   5   1        4.71        1.57      2.57 o
  10   5   1       34.08       24.93      3.57 o
 -10   6   1       10.63       10.86      3.33 o
  -9   6   1       31.05       35.39      4.93 o
  -8   6   1       47.37       38.77      4.64 o
  -7   6   1       54.55       52.90      3.48 o
  -6   6   1       46.96       58.04      3.03 o
  -5   6   1       20.60       19.46      1.69 o
  -4   6   1        8.38       10.32      1.07 o
  -3   6   1      205.00      233.79      3.78 o
  -2   6   1      186.23      198.53      2.93 o
  -1   6   1       54.90       60.54      1.44 o
   0   6   1      326.12      349.17      5.03 o
   1   6   1      144.57      130.30      2.47 o
   2   6   1      254.83      247.59      3.53 o
   3   6   1       28.01       28.38      1.14 o
   4   6   1       85.74       92.00      2.61 o
   5   6   1      510.62      489.57      6.02 o
   6   6   1       19.35       19.82      2.00 o
   7   6   1      443.38      433.96     10.29 o
   8   6   1        0.55       -0.98      2.29 o
   9   6   1       22.02       19.33      3.33 o
  10   6   1        3.27        5.99      2.85 o
 -10   7   1       11.49       13.81      3.39 o
  -9   7   1        0.40        0.37      2.88 o
  -8   7   1       26.89       20.13      2.61 o
  -7   7   1      124.29      139.26      5.16 o
  -6   7   1        6.00        4.72      1.85 o
  -5   7   1      772.80      781.19     11.72 o
  -4   7   1        1.99        3.75      0.92 o
  -3   7   1       45.20       35.51      1.59 o
  -2   7   1       96.78      124.52      2.67 o
  -1   7   1      575.37      567.94      4.59 o
   0   7   1        8.21        7.17      1.04 o
   1   7   1      122.71      127.86      2.29 o
   2   7   1      124.33      110.32      2.59 o
   3   7   1     1513.54     1451.18     11.13 o
   4   7   1        8.15        5.67      1.05 o
   5   7   1      521.17      506.99      6.93 o
   6   7   1      764.25      749.72     13.72 o
   7   7   1       27.94       31.86      2.90 o
   8   7   1        5.47        4.49      2.62 o
   9   7   1        0.06       -3.94      2.95 o
 -10   8   1        5.19        2.09      3.29 o
  -9   8   1       82.61       87.22      7.22 o
  -8   8   1       16.88       29.98      3.73 o
  -7   8   1      422.28      390.52      8.63 o
  -6   8   1       21.57       21.40      2.34 o
  -5   8   1       22.77       22.74      2.32 o
  -4   8   1      132.56      155.10      3.75 o
  -3   8   1      187.38      183.28      3.67 o
  -2   8   1       43.13       54.81      1.90 o
  -1   8   1      776.63      737.79      8.12 o
   0   8   1        0.85        3.07      0.99 o
   1   8   1      105.71       91.91      2.15 o
   2   8   1     3940.00     3948.25     26.35 o
   3   8   1       53.14       43.50      1.78 o
   4   8   1      144.54      140.56      3.38 o
   5   8   1        6.99        9.71      2.30 o
   6   8   1      877.25      880.85     14.67 o
   7   8   1      142.53      128.42      6.08 o
   8   8   1       45.79       45.75      5.06 o
   9   8   1        9.33        7.37      5.87 o
 -10   9   1        0.74        1.31      3.12 o
  -9   9   1       36.43       44.63      5.55 o
  -8   9   1       43.32       44.75      3.91 o
  -7   9   1        0.09        0.92      1.61 o
  -6   9   1       68.82       63.87      3.68 o
  -5   9   1      109.08      129.25      4.44 o
  -4   9   1       18.17       24.86      2.13 o
  -3   9   1       24.98       22.54      1.64 o
  -2   9   1      269.82      282.18      4.44 o
  -1   9   1        0.77        1.22      0.62 o
   0   9   1       33.07       36.21      2.08 o
   1   9   1       32.58       28.85      1.50 o
   2   9   1       87.71       90.20      2.71 o
   3   9   1      156.01      163.32      3.56 o
   4   9   1      658.03      648.75      9.71 o
   5   9   1       24.00       26.22      2.93 o
   6   9   1      368.36      375.51      9.98 o
   7   9   1        1.29        4.29      2.24 o
   8   9   1        0.07       -0.17      2.22 o
   9   9   1        9.41       11.54      3.48 o
  -9  10   1        3.60        2.42      3.25 o
  -8  10   1       59.48       68.70      4.82 o
  -7  10   1      287.40      272.54      9.50 o
  -6  10   1       95.85       86.69      4.12 o
  -5  10   1       98.57       97.53      4.21 o
  -4  10   1       18.60       26.05      3.65 o
  -3  10   1       88.11       85.79      3.71 o
  -2  10   1       27.29       26.29      1.57 o
  -1  10   1       12.81       16.32      1.73 o
   0  10   1        0.19       -0.87      1.23 o
   1  10   1       76.76       74.96      2.61 o
   2  10   1      366.98      356.95      5.24 o
   3  10   1        4.17        5.71      1.47 o
   4  10   1     1067.08     1027.82     17.20 o
   5  10   1       22.42       24.37      2.92 o
   6  10   1       40.80       43.82      3.95 o
   7  10   1        1.71        2.16      2.20 o
   8  10   1        0.02        0.96      2.47 o
   9  10   1       17.10       19.78      4.05 o
  -9  11   1        0.79        3.92      3.45 o
  -8  11   1       51.62       55.06      4.51 o
  -7  11   1       21.82       24.91      3.60 o
  -6  11   1        1.48        0.81      1.48 o
  -5  11   1      156.17      153.33      5.38 o
  -4  11   1       41.36       42.87      2.70 o
  -3  11   1      121.86      107.90      3.59 o
  -2  11   1      632.24      643.37     11.78 o
  -1  11   1      150.34      131.13      2.37 o
   0  11   1      150.46      139.67      5.21 o
   1  11   1      386.52      370.21      5.50 o
   2  11   1        0.35        0.64      0.80 o
   3  11   1      117.77      113.24      3.76 o
   4  11   1      470.20      471.39     10.31 o
   5  11   1      168.87      161.71      6.34 o
   6  11   1       37.81       37.95      3.84 o
   7  11   1       51.27       40.23      3.84 o
   8  11   1      111.30      121.24      7.54 o
  -9  12   1        5.42        3.72      3.26 o
  -8  12   1        6.34       10.61      2.90 o
  -7  12   1       28.97       32.66      4.54 o
  -6  12   1       72.07       67.86      4.62 o
  -5  12   1       26.07       25.47      3.00 o
  -4  12   1      121.96      129.19      5.01 o
  -3  12   1       26.61       30.83      2.59 o
  -2  12   1      184.50      192.13      4.84 o
  -1  12   1      225.20      225.42      4.76 o
   0  12   1        4.87        0.17      1.58 o
   1  12   1      226.37      227.70      4.53 o
   2  12   1      121.40      109.78      3.28 o
   3  12   1       54.30       50.20      3.79 o
   4  12   1      416.41      400.61      9.84 o
   5  12   1      221.49      225.40      7.72 o
   6  12   1       37.02       39.01      3.94 o
   7  12   1       18.23       20.94      3.23 o
   8  12   1        4.35        2.20      2.45 o
  -8  13   1        0.36        0.48      2.50 o
  -7  13   1       21.55       17.57      4.53 o
  -6  13   1        0.17        2.13      2.41 o
  -5  13   1       75.23       67.37      4.57 o
  -4  13   1       26.04       20.97      2.46 o
  -3  13   1        0.48        0.03      1.79 o
  -2  13   1        1.31        0.16      2.15 o
  -1  13   1       21.39       14.93      1.56 o
   0  13   1        0.32        0.18      1.22 o
   1  13   1       44.11       39.46      2.71 o
   2  13   1       34.89       34.98      3.28 o
   3  13   1     1136.46     1123.94     16.23 o
   4  13   1        3.45        6.61      2.24 o
   5  13   1        9.23       10.89      2.60 o
   6  13   1        0.34        3.01      2.38 o
   7  13   1       94.08       84.29      5.83 o
   8  13   1       82.33       92.71      6.33 o
  -8  14   1       40.46       36.18      5.74 o
  -7  14   1        0.69        2.80      2.74 o
  -6  14   1        7.52        6.79      2.69 o
  -5  14   1      290.24      306.33      9.35 o
  -4  14   1        0.04       -0.51      2.23 o
  -3  14   1      260.61      270.41      8.02 o
  -2  14   1       32.25       29.02      4.68 o
  -1  14   1       63.61       65.88      4.01 o
   0  14   1        2.93        4.47      1.74 o
   1  14   1       24.75       25.88      2.33 o
   2  14   1      370.98      389.35      8.31 o
   3  14   1        1.79        9.45      2.54 o
   4  14   1        3.71        1.64      2.17 o
   5  14   1        2.02        1.91      2.29 o
   6  14   1        7.84        6.27      2.29 o
   7  14   1       12.63       21.09      3.63 o
  -7  15   1        1.07       -1.42      2.56 o
  -6  15   1        0.12        3.62      2.85 o
  -5  15   1        0.96        4.17      2.23 o
  -4  15   1      304.72      303.83      9.15 o
  -3  15   1       13.33       14.53      2.54 o
  -2  15   1      492.28      511.38     13.16 o
  -1  15   1        3.05        2.11      2.13 o
   0  15   1       27.95       22.72      2.35 o
   1  15   1        8.38        9.44      2.42 o
   2  15   1      259.32      251.84      8.03 o
   3  15   1      279.40      276.16      9.86 o
   4  15   1       60.33       65.57      4.72 o
   5  15   1       59.02       65.95      5.44 o
   6  15   1        0.02        1.27      2.87 o
   7  15   1       68.05       76.65      5.89 o
  -7  16   1       20.03       22.10      3.96 o
  -6  16   1       11.17       16.62      3.12 o
  -5  16   1       35.07       38.73      3.88 o
  -4  16   1      101.19      114.54      6.02 o
  -3  16   1       29.36       35.47      4.03 o
  -2  16   1      210.94      216.29      8.62 o
  -1  16   1       21.52       21.54      3.25 o
   0  16   1       17.50       23.07      2.80 o
   1  16   1        0.01       -2.83      2.19 o
   2  16   1      134.99      142.21      6.31 o
   3  16   1       52.84       52.02      4.19 o
   4  16   1       21.16       17.11      2.90 o
   5  16   1       21.31       16.16      3.20 o
   6  16   1       18.10       14.85      3.05 o
  -6  17   1        0.72       -1.94      2.80 o
  -5  17   1        4.36       10.24      3.10 o
  -4  17   1       48.78       49.37      5.11 o
  -3  17   1       15.83       21.34      3.62 o
  -2  17   1        9.90       10.62      3.79 o
  -1  17   1        1.30        3.73      2.92 o
   0  17   1       72.02       69.41      4.91 o
   1  17   1       34.97       34.32      4.61 o
   2  17   1       29.36       30.16      3.35 o
   3  17   1       10.30       10.52      2.79 o
   4  17   1       26.35       23.54      4.08 o
   5  17   1       20.22       21.86      3.62 o
  -5  18   1        8.77        6.94      3.26 o
  -4  18   1       82.15       88.68      6.41 o
  -3  18   1       61.17       64.29      5.50 o
  -2  18   1      258.66      297.11     12.40 o
  -1  18   1        0.19        1.72      3.67 o
   0  18   1        0.08        0.67      2.48 o
   1  18   1       27.93       36.39      5.18 o
   2  18   1        2.06        5.91      3.80 o
   3  18   1       21.78       23.09      3.68 o
   4  18   1       28.01       28.68      4.02 o
   5  18   1       26.56       23.37      7.66 o
  -4  19   1        1.45        4.57      3.13 o
  -3  19   1       71.87       71.60      8.35 o
  -2  19   1        0.08       10.67      5.46 o
  -1  19   1      119.42      147.64      8.17 o
   0  19   1       40.99       48.47      5.74 o
   1  19   1       56.10       63.89      6.64 o
   2  19   1        4.65       11.20      3.47 o
   3  19   1        1.43        8.38      3.59 o
   4  19   1        3.68        6.91      3.83 o
  -3  20   1       10.28       17.88      6.28 o
  -2  20   1        7.44       17.69      5.69 o
  -1  20   1       25.54       28.65      5.83 o
   0  20   1        2.77        4.76      3.45 o
   1  20   1       82.93       91.81      7.31 o
   2  20   1        0.01        5.84      4.59 o
 -10   0   2       58.67       46.14      4.89 o
  -8   0   2      368.43      351.39     13.41 o
  -6   0   2      506.71      533.34      9.34 o
  -4   0   2      494.13      485.13      8.58 o
  -2   0   2      381.36      351.40      7.49 o
   0   0   2     3146.15     2922.11     16.29 o
   2   0   2     1569.55     1488.72     11.24 o
   4   0   2        0.81        2.77      0.93 o
   6   0   2       16.36       20.85      3.58 o
   8   0   2      145.15      140.96     10.27 o
  10   0   2       27.21       30.00      5.84 o
 -11   1   2        5.80        2.75      2.59 o
 -10   1   2        0.34        0.60      2.08 o
  -9   1   2       43.94       43.18      3.10 o
  -8   1   2      331.02      296.56      7.06 o
  -7   1   2       11.44       16.79      1.68 o
  -6   1   2      424.36      473.79      5.77 o
  -5   1   2      254.92      230.52      3.78 o
  -4   1   2     1412.26     1394.72      9.62 o
  -3   1   2        2.95        6.10      1.02 o
  -2   1   2      669.61      637.85      4.83 o
  -1   1   2     3651.76     3285.31      8.74 o
   0   1   2     1601.26     1518.45     10.15 o
   1   1   2      752.27      759.03      6.47 o
   2   1   2        0.15        1.32      0.53 o
   3   1   2       28.72       19.30      1.04 o
   4   1   2      602.96      669.00      8.12 o
   5   1   2      205.39      206.44      5.17 o
   6   1   2      137.72      148.35      5.83 o
   7   1   2       25.83       22.31      2.50 o
   8   1   2       84.37       79.32      4.48 o
   9   1   2       49.76       48.70      4.51 o
  10   1   2       15.55       17.71      3.23 o
 -11   2   2        7.77        7.62      3.22 o
 -10   2   2        6.76        5.20      1.98 o
  -9   2   2       74.58       65.90      3.68 o
  -8   2   2       47.56       40.36      2.75 o
  -7   2   2        3.43        5.87      2.13 o
  -6   2   2       11.53       12.62      2.81 o
  -5   2   2      901.76      999.60     10.19 o
  -4   2   2      327.80      334.01      4.15 o
  -3   2   2     1624.06     1636.42     19.47 o
  -2   2   2     2583.33     2456.03     14.18 o
  -1   2   2     1433.22     1256.12      6.84 o
   0   2   2        0.35        1.02      0.90 o
   1   2   2     7415.84     7027.44     43.39 o
   2   2   2       76.91       73.90      1.32 o
   3   2   2      217.22      242.07      3.82 o
   4   2   2       21.82       18.39      1.52 o
   5   2   2      350.60      354.41      6.41 o
   6   2   2      218.33      215.17      4.86 o
   7   2   2      264.49      260.36      7.22 o
   8   2   2        6.66        8.29      2.17 o
   9   2   2      124.29      120.82      6.63 o
  10   2   2       91.68      100.75      6.38 o
 -11   3   2       31.72       33.92      5.07 o
 -10   3   2       49.95       52.25      4.10 o
  -9   3   2       81.67       87.21      4.26 o
  -8   3   2       36.94       35.67      2.72 o
  -7   3   2       70.77       70.55      2.91 o
  -6   3   2      431.88      439.82      7.50 o
  -5   3   2      148.48      114.15      3.45 o
  -4   3   2      412.52      495.67      5.89 o
  -3   3   2      558.91      555.08      5.12 o
  -2   3   2      467.96      508.62      4.66 o
  -1   3   2     2944.13     2848.66      9.29 o
   0   3   2    11181.10     9969.13     77.58 o
   1   3   2     6987.57     6660.97     34.79 o
   2   3   2     1068.37     1110.68      7.81 o
   3   3   2      222.41      236.28      3.87 o
   4   3   2       24.23       27.00      1.47 o
   5   3   2      630.48      615.39      7.11 o
   6   3   2      257.69      262.13      5.76 o
   7   3   2      340.27      333.88      7.57 o
   8   3   2        4.79        9.15      2.30 o
   9   3   2       56.03       52.95      4.50 o
 -11   4   2       12.59        8.65      3.71 o
 -10   4   2      159.86      173.48      6.82 o
  -9   4   2       22.50       28.07      2.96 o
  -8   4   2      196.33      206.42      5.88 o
  -7   4   2        3.38        5.41      1.75 o
  -6   4   2       14.49       17.40      1.48 o
  -5   4   2        0.14        1.01      1.53 o
  -4   4   2       19.74       12.85      1.14 o
  -3   4   2      531.84      525.66      5.62 o
  -2   4   2       52.95       53.28      1.43 o
  -1   4   2     1692.99     1778.11     11.92 o
   0   4   2     7333.55     7019.89     39.27 o
   1   4   2     4361.75     4241.71     22.92 o
   2   4   2     1765.52     1903.49     11.56 o
   3   4   2        8.77       14.81      1.01 o
   4   4   2      255.32      278.24      4.54 o
   5   4   2       70.42       73.38      2.67 o
   6   4   2      102.45      109.95      3.70 o
   7   4   2      119.26      120.04      5.31 o
   8   4   2        5.32        6.52      2.41 o
   9   4   2        4.65        7.42      2.64 o
 -11   5   2        0.04        1.12      2.92 o
 -10   5   2       49.03       41.14      4.85 o
  -9   5   2       66.65       64.51      4.09 o
  -8   5   2        2.99        1.92      1.74 o
  -7   5   2        3.49        3.64      2.34 o
  -6   5   2       42.47       39.29      2.18 o
  -5   5   2      221.77      225.78      4.61 o
  -4   5   2      639.81      653.57      7.37 o
  -3   5   2       86.60       82.64      2.32 o
  -2   5   2     2057.34     2156.22     11.14 o
  -1   5   2      835.34      846.66      8.79 o
   0   5   2      535.99      548.22      5.74 o
   1   5   2     3480.60     3546.27     24.72 o
   2   5   2       70.33       68.06      2.01 o
   3   5   2      142.09      167.70      3.37 o
   4   5   2      103.99      113.60      3.10 o
   5   5   2       52.57       44.67      2.23 o
   6   5   2      348.33      347.05      7.52 o
   7   5   2       44.10       34.43      3.24 o
   8   5   2       75.35       70.95      5.12 o
   9   5   2        0.41       -0.57      2.62 o
 -10   6   2        3.47        6.96      3.74 o
  -9   6   2        0.00        3.92      2.58 o
  -8   6   2        0.05        0.60      2.13 o
  -7   6   2      186.25      178.01      5.72 o
  -6   6   2      119.43      121.91      3.68 o
  -5   6   2      150.42      179.18      4.15 o
  -4   6   2      436.95      423.97      5.40 o
  -3   6   2        0.49        2.45      0.91 o
  -2   6   2      354.20      361.84      4.22 o
  -1   6   2      724.62      668.33      5.80 o
   0   6   2      246.56      218.46      4.00 o
   1   6   2      408.71      457.94      6.21 o
   2   6   2     4233.71     4331.08     28.62 o
   3   6   2      249.25      238.79      3.78 o
   4   6   2        2.80        5.77      1.50 o
   5   6   2        6.12        4.21      1.66 o
   6   6   2       10.86       10.84      2.03 o
   7   6   2       40.36       45.23      3.35 o
   8   6   2        4.06        4.83      2.29 o
   9   6   2       21.22       23.86      3.84 o
 -10   7   2        0.20        5.91      3.26 o
  -9   7   2       14.43       11.08      4.73 o
  -8   7   2        2.21        4.71      2.00 o
  -7   7   2        0.01        0.82      1.51 o
  -6   7   2      105.64      102.68      3.52 o
  -5   7   2      166.28      162.33      3.77 o
  -4   7   2     1345.78     1321.04     12.44 o
  -3   7   2     1356.68     1500.90     11.55 o
  -2   7   2     1765.88     1739.68     16.28 o
  -1   7   2     1384.22     1296.85      9.68 o
   0   7   2     1646.22     1739.57     22.65 o
   1   7   2      448.85      433.95      5.41 o
   2   7   2     2138.31     2143.86     16.19 o
   3   7   2      303.98      301.28      4.95 o
   4   7   2     1437.36     1459.60     14.02 o
   5   7   2      286.16      261.05      6.90 o
   6   7   2       29.61       26.79      2.58 o
   7   7   2       25.26       20.12      2.51 o
   8   7   2       33.70       30.30      3.36 o
   9   7   2        0.17        3.78      2.95 o
 -10   8   2       24.24       27.78      4.63 o
  -9   8   2       24.81       35.92      5.15 o
  -8   8   2        0.09        0.60      1.55 o
  -7   8   2       95.99       86.21      4.15 o
  -6   8   2        0.60        1.03      1.90 o
  -5   8   2      248.12      238.71      5.53 o
  -4   8   2      302.13      317.60      7.02 o
  -3   8   2      621.86      650.44      8.53 o
  -2   8   2       38.18       39.66      1.69 o
  -1   8   2      892.46      898.56      9.14 o
   0   8   2     1014.77      974.12     12.00 o
   1   8   2     3366.75     3329.58     20.63 o
   2   8   2     1103.94     1035.29      9.29 o
   3   8   2       26.99       29.08      1.85 o
   4   8   2       85.83       86.32      3.31 o
   5   8   2       31.47       25.84      2.89 o
   6   8   2      221.35      216.20      7.62 o
   7   8   2        3.41        4.27      1.96 o
   8   8   2       33.13       41.88      3.89 o
   9   8   2        3.47        5.94      3.52 o
 -10   9   2       66.43       77.76      7.20 o
  -9   9   2        4.22       11.89      3.99 o
  -8   9   2       60.98       52.42      4.82 o
  -7   9   2      152.77      129.85      5.42 o
  -6   9   2       83.02       91.26      4.14 o
  -5   9   2        0.00        0.36      1.29 o
  -4   9   2      885.39      894.97     11.11 o
  -3   9   2      136.34      144.54      3.97 o
  -2   9   2      191.76      208.16      3.85 o
  -1   9   2      132.10      116.16      3.99 o
   0   9   2      529.33      493.27      8.95 o
   1   9   2       80.22       86.01      3.24 o
   2   9   2       36.07       37.56      1.50 o
   3   9   2      424.05      382.79      8.51 o
   4   9   2       99.29       88.33      3.43 o
   5   9   2      277.65      272.12      8.32 o
   6   9   2        0.38        0.97      1.88 o
   7   9   2       47.81       45.47      3.64 o
   8   9   2       13.23        9.83      3.24 o
 -10  10   2       10.03       20.91      4.74 o
  -9  10   2        0.15        8.20      4.09 o
  -8  10   2        9.19       13.73      3.50 o
  -7  10   2       29.30       17.15      2.87 o
  -6  10   2       12.17       14.49      2.03 o
  -5  10   2       82.02       76.25      3.31 o
  -4  10   2       38.04       48.38      2.98 o
  -3  10   2      709.35      663.53      8.47 o
  -2  10   2      208.15      204.84      4.13 o
  -1  10   2      748.96      804.70     16.04 o
   0  10   2      354.77      391.65      7.14 o
   1  10   2      175.91      181.23      4.84 o
   2  10   2       35.58       37.87      1.84 o
   3  10   2      408.51      390.76      6.09 o
   4  10   2       18.55       16.47      2.14 o
   5  10   2       41.74       38.38      3.40 o
   6  10   2       59.57       57.41      3.88 o
   7  10   2       15.34       13.50      2.56 o
   8  10   2       16.96       13.76      3.90 o
  -9  11   2        0.24        2.48      5.09 o
  -8  11   2       18.78       19.53      4.04 o
  -7  11   2       78.44       64.20      4.67 o
  -6  11   2        1.87        1.33      1.56 o
  -5  11   2        5.04        4.67      1.71 o
  -4  11   2       27.04       31.24      2.63 o
  -3  11   2       13.03       12.87      1.74 o
  -2  11   2       54.76       55.89      2.39 o
  -1  11   2      715.54      725.49      8.94 o
   0  11   2       68.33       68.66      3.66 o
   1  11   2        0.78        0.75      1.67 o
   2  11   2      270.12      276.06      7.03 o
   3  11   2     2205.39     2137.72     25.51 o
   4  11   2       39.68       43.41      3.46 o
   5  11   2       42.30       39.89      3.68 o
   6  11   2        4.67        3.96      2.41 o
   7  11   2        1.98       -0.37      2.42 o
   8  11   2        0.79       -4.51      3.00 o
  -9  12   2       12.48       15.66      6.88 o
  -8  12   2       14.95        8.14      3.65 o
  -7  12   2        1.55       -0.90      3.06 o
  -6  12   2       47.34       42.85      3.09 o
  -5  12   2        0.29        1.12      1.61 o
  -4  12   2      126.96      130.99      4.90 o
  -3  12   2        7.60        9.21      1.91 o
  -2  12   2       20.73       19.52      2.25 o
  -1  12   2      293.98      297.37      6.02 o
   0  12   2      271.00      301.62      7.56 o
   1  12   2       51.57       63.20      4.89 o
   2  12   2       39.58       27.97      2.92 o
   3  12   2     1058.50     1046.40     15.51 o
   4  12   2       62.73       57.47      4.00 o
   5  12   2       32.62       33.92      3.19 o
   6  12   2       38.30       30.47      4.08 o
   7  12   2      103.66      104.56      6.31 o
   8  12   2       11.61        4.32      2.84 o
  -8  13   2        0.01       -1.59      4.52 o
  -7  13   2        4.11        1.77      3.02 o
  -6  13   2       11.30        8.80      2.35 o
  -5  13   2      116.97      125.95      4.86 o
  -4  13   2      280.63      278.40      7.82 o
  -3  13   2        4.12        9.85      2.34 o
  -2  13   2       12.14       16.41      2.15 o
  -1  13   2      103.12       97.64      4.81 o
   0  13   2        0.21        3.34      1.85 o
   1  13   2       12.74        9.83      2.98 o
   2  13   2        1.39       -0.17      1.98 o
   3  13   2       53.28       57.61      4.30 o
   4  13   2      104.45       96.27      5.32 o
   5  13   2        7.09        9.50      2.66 o
   6  13   2        8.39        4.91      3.37 o
   7  13   2       55.93       64.41      5.31 o
  -8  14   2        7.63       10.11      3.74 o
  -7  14   2        2.66        3.09      2.66 o
  -6  14   2      124.11      120.59      6.34 o
  -5  14   2       46.75       50.50      4.09 o
  -4  14   2        0.27        0.14      1.96 o
  -3  14   2       15.50       15.69      3.25 o
  -2  14   2       29.25       27.36      3.53 o
  -1  14   2        0.91        3.97      2.05 o
   0  14   2       13.75       14.92      2.14 o
   1  14   2       73.71       71.56      3.69 o
   2  14   2       11.37       10.08      2.30 o
   3  14   2       60.01       64.52      5.06 o
   4  14   2      133.74      118.89      6.10 o
   5  14   2        0.02       -3.84      3.04 o
   6  14   2       19.33       16.89      3.10 o
   7  14   2        6.87       15.98      3.34 o
  -7  15   2        5.13        2.10      3.06 o
  -6  15   2        6.95        8.23      2.56 o
  -5  15   2       21.22       23.62      3.13 o
  -4  15   2      154.77      147.30      6.35 o
  -3  15   2        0.02       -1.80      2.15 o
  -2  15   2       10.48        9.91      2.86 o
  -1  15   2       89.51       92.63      6.24 o
   0  15   2        0.02        1.83      1.76 o
   1  15   2       38.51       40.82      2.94 o
   2  15   2       43.19       47.14      3.41 o
   3  15   2      147.59      140.85      6.45 o
   4  15   2       64.07       53.98      4.41 o
   5  15   2        2.76        1.91      2.60 o
   6  15   2        0.26       -0.40      2.51 o
  -7  16   2        7.63        6.90      2.77 o
  -6  16   2        6.37        5.32      2.48 o
  -5  16   2        0.06        3.04      2.67 o
  -4  16   2        2.13        4.54      2.89 o
  -3  16   2       17.32       19.60      3.67 o
  -2  16   2       15.11       21.67      3.71 o
  -1  16   2        0.06        2.79      2.25 o
   0  16   2       70.76       62.58      6.87 o
   1  16   2       48.17       47.67      5.09 o
   2  16   2      142.51      146.22      6.61 o
   3  16   2       11.57        9.15      2.45 o
   4  16   2       79.37       77.06      5.84 o
   5  16   2        7.43        7.80      4.87 o
   6  16   2       10.43        7.58      3.21 o
  -6  17   2        1.01        6.48      3.41 o
  -5  17   2       33.92       29.37      4.31 o
  -4  17   2       37.52       44.11      4.94 o
  -3  17   2        0.58        3.83      4.00 o
  -2  17   2        4.75        6.29      3.53 o
  -1  17   2       26.77       29.81      4.73 o
   0  17   2        4.53        1.49      2.88 o
   1  17   2        7.43        7.96      2.92 o
   2  17   2       21.73       18.43      3.06 o
   3  17   2        2.64        3.67      2.28 o
   4  17   2        1.05       -2.25      2.25 o
   5  17   2        2.46       -1.45      3.30 o
  -5  18   2        2.85        5.16      2.84 o
  -4  18   2      207.44      218.84     11.24 o
  -3  18   2       15.01       17.08      4.14 o
  -2  18   2       28.95       32.81      5.76 o
  -1  18   2       22.35       21.73      4.09 o
   0  18   2        1.12        2.31      2.39 o
   1  18   2       14.54       19.69      4.31 o
   2  18   2       25.39       26.88      4.73 o
   3  18   2        5.51        6.53      2.27 o
   4  18   2        5.99        1.97      3.02 o
  -4  19   2       10.02       16.90      7.87 o
  -3  19   2        2.97        8.49      4.70 o
  -2  19   2        5.80        5.22      4.44 o
  -1  19   2       15.39       17.96      5.02 o
   0  19   2        0.33        2.82      2.88 o
   1  19   2       12.59       14.63      3.85 o
   2  19   2       10.96       20.04      4.61 o
   3  19   2        5.14        6.07      3.52 o
  -3  20   2       36.14       36.15      8.06 o
  -2  20   2       18.98       22.08      4.50 o
  -1  20   2       28.99       37.07      4.94 o
   0  20   2       25.92       38.46      7.24 o
   1  20   2       18.94       19.11      4.65 o
 -11   0   3       88.97       87.00     10.38 o
  -9   0   3      675.73      682.04     15.73 o
  -7   0   3      835.73      832.58     15.05 o
  -5   0   3       10.42        4.77      3.09 o
  -3   0   3      136.18      110.95      3.43 o
  -1   0   3     3002.64     2921.63     18.83 o
   1   0   3     2234.08     2175.84     13.51 o
   3   0   3      693.07      706.58      8.86 o
   5   0   3        8.16        7.93      1.53 o
   7   0   3      205.38      213.24     10.99 o
   9   0   3       92.14      107.72      9.07 o
 -11   1   3      103.93      109.46      6.53 o
 -10   1   3        0.99        3.27      2.72 o
  -9   1   3       43.65       39.02      2.90 o
  -8   1   3      263.80      272.69      6.63 o
  -7   1   3        0.13        1.01      2.13 o
  -6   1   3       55.62       66.47      2.85 o
  -5   1   3       17.89       21.52      1.85 o
  -4   1   3      232.98      268.42      5.36 o
  -3   1   3     1500.01     1556.24     23.55 o
  -2   1   3     3593.05     3542.52     17.51 o
  -1   1   3      196.94      224.42      3.15 o
   0   1   3      241.20      232.02      2.57 o
   1   1   3     1540.75     1503.01     13.90 o
   2   1   3        6.63        9.31      0.77 o
   3   1   3       20.30       22.20      1.18 o
   4   1   3     1023.89     1015.25     11.97 o
   5   1   3       20.66       25.92      2.06 o
   6   1   3      342.46      337.76      8.91 o
   7   1   3      402.94      400.50     10.43 o
   8   1   3       94.64       93.83      5.63 o
   9   1   3       33.71       47.77      4.55 o
 -11   2   3       57.13       59.61      4.98 o
 -10   2   3        7.80        3.89      2.09 o
  -9   2   3      135.92      152.42      6.09 o
  -8   2   3      305.53      295.04      6.92 o
  -7   2   3      391.62      400.10      7.83 o
  -6   2   3      171.76      209.44      5.36 o
  -5   2   3      138.27      118.24      2.77 o
  -4   2   3      113.46      123.10      2.91 o
  -3   2   3      340.26      366.66      6.13 o
  -2   2   3     1857.79     1796.05     10.95 o
  -1   2   3     1841.61     1754.38      9.88 o
   0   2   3      537.42      512.19      4.68 o
   1   2   3      210.66      220.49      2.44 o
   2   2   3        0.21        2.51      0.57 o
   3   2   3      102.61      108.33      2.94 o
   4   2   3       41.18       44.12      2.24 o
   5   2   3       76.41       77.12      3.53 o
   6   2   3       40.67       40.92      2.81 o
   7   2   3       15.93       19.14      2.79 o
   8   2   3      274.85      293.58      9.64 o
   9   2   3       68.27       64.08      5.13 o
 -11   3   3        7.30        6.07      3.27 o
 -10   3   3       43.21       46.23      3.66 o
  -9   3   3      312.49      316.95      8.60 o
  -8   3   3      404.58      387.98      9.42 o
  -7   3   3       69.25       60.11      4.61 o
  -6   3   3      275.70      280.01      5.02 o
  -5   3   3      237.77      278.08      5.29 o
  -4   3   3       40.97       35.76      2.67 o
  -3   3   3     1000.29      964.71      8.90 o
  -2   3   3        0.85        3.42      0.54 o
  -1   3   3      586.59      621.59      5.81 o
   0   3   3      805.35      771.49      5.50 o
   1   3   3      846.81      935.31      6.27 o
   2   3   3        3.80        6.50      0.76 o
   3   3   3        8.46       13.94      0.95 o
   4   3   3      527.05      544.38      7.66 o
   5   3   3     1784.05     1754.72     14.05 o
   6   3   3       42.75       45.55      2.74 o
   7   3   3        3.06        5.14      1.98 o
   8   3   3        0.27        3.94      2.25 o
   9   3   3        0.01        3.73      2.48 o
 -11   4   3       41.54       70.48      7.04 o
 -10   4   3       11.64       10.69      2.18 o
  -9   4   3       83.61       79.38      4.60 o
  -8   4   3        3.32        6.82      2.81 o
  -7   4   3       75.73       73.83      3.64 o
  -6   4   3        6.29        3.96      1.57 o
  -5   4   3      818.86      885.30     13.09 o
  -4   4   3      294.38      315.57      7.02 o
  -3   4   3      686.10      671.10      7.06 o
  -2   4   3      238.98      249.89      2.95 o
  -1   4   3      174.90      164.10      2.44 o
   0   4   3      270.61      285.61      3.28 o
   1   4   3     4200.06     4395.72     26.75 o
   2   4   3      479.16      477.78      5.24 o
   3   4   3       86.71       79.98      2.52 o
   4   4   3       27.56       22.57      1.64 o
   5   4   3      104.39      101.40      3.84 o
   6   4   3      118.74      123.98      4.89 o
   7   4   3      279.15      264.00      9.49 o
   8   4   3       84.23       94.92      6.24 o
   9   4   3       17.56       18.34      3.41 o
 -11   5   3       88.17       98.91      9.50 o
 -10   5   3        2.46       -0.18      2.78 o
  -9   5   3       70.78       80.01      4.96 o
  -8   5   3        8.96       10.93      3.53 o
  -7   5   3       52.10       69.35      4.30 o
  -6   5   3      191.84      184.88      6.79 o
  -5   5   3      191.49      186.51      6.49 o
  -4   5   3        9.21        3.51      1.14 o
  -3   5   3     1831.56     1863.43     13.52 o
  -2   5   3        0.28        0.94      0.56 o
  -1   5   3      160.97      182.41      3.47 o
   0   5   3     2612.38     2625.89     28.23 o
   1   5   3      390.31      410.95      5.21 o
   2   5   3      115.23       96.47      2.74 o
   3   5   3      179.01      174.21      3.76 o
   4   5   3       86.53       94.12      3.37 o
   5   5   3       57.72       46.00      3.15 o
   6   5   3       32.99       39.88      3.19 o
   7   5   3       55.88       61.15      4.99 o
   8   5   3      129.51      139.23      7.47 o
   9   5   3       99.36      107.60      7.05 o
 -11   6   3        5.02        7.01      3.89 o
 -10   6   3       58.10       65.50      5.47 o
  -9   6   3        3.46        5.11      3.54 o
  -8   6   3      212.75      197.96      8.03 o
  -7   6   3       20.94       21.06      2.25 o
  -6   6   3       57.72       62.00      3.68 o
  -5   6   3      110.43      114.94      3.49 o
  -4   6   3        0.02       -0.13      0.74 o
  -3   6   3        0.09       -0.68      0.88 o
  -2   6   3       49.77       56.02      1.78 o
  -1   6   3      372.01      388.00      5.09 o
   0   6   3      575.15      636.35      9.24 o
   1   6   3       28.94       38.96      1.99 o
   2   6   3      559.50      554.41      6.35 o
   3   6   3       72.56       65.30      2.41 o
   4   6   3       18.16       18.12      1.56 o
   5   6   3        3.53        4.17      1.70 o
   6   6   3       63.38       60.39      3.90 o
   7   6   3      192.21      192.66      8.19 o
   8   6   3       45.70       48.16      4.63 o
   9   6   3       51.38       49.50      5.12 o
 -10   7   3       60.67       65.15      6.69 o
  -9   7   3        4.74        9.31      2.91 o
  -8   7   3       33.02       28.98      3.78 o
  -7   7   3      117.80      115.65      4.44 o
  -6   7   3      128.94      107.83      3.67 o
  -5   7   3      157.55      163.60      4.00 o
  -4   7   3       54.76       66.56      2.59 o
  -3   7   3     1339.66     1425.73     10.57 o
  -2   7   3        1.97        2.22      0.73 o
  -1   7   3     1538.21     1512.49     18.02 o
   0   7   3       34.90       28.89      1.60 o
   1   7   3     2842.83     2847.27     19.44 o
   2   7   3     2127.40     2142.89     15.44 o
   3   7   3        5.54        7.57      1.65 o
   4   7   3      578.68      541.86      8.90 o
   5   7   3      372.41      368.58      8.08 o
   6   7   3       96.40       90.96      4.74 o
   7   7   3        4.00        3.98      3.01 o
   8   7   3        1.44        0.31      2.31 o
 -10   8   3       34.29       46.27      6.74 o
  -9   8   3       12.37       15.04      4.66 o
  -8   8   3       27.50       17.61      3.64 o
  -7   8   3       39.82       32.42      3.50 o
  -6   8   3      292.79      314.01      7.14 o
  -5   8   3       88.78       91.46      2.71 o
  -4   8   3       46.04       52.07      3.09 o
  -3   8   3       23.10       21.19      1.26 o
  -2   8   3      265.16      250.48      4.23 o
  -1   8   3      260.31      248.04      6.48 o
   0   8   3     1305.36     1360.73     15.73 o
   1   8   3      235.26      238.60      5.08 o
   2   8   3        0.19        0.89      1.09 o
   3   8   3      499.25      513.71      7.99 o
   4   8   3      350.92      356.54      7.21 o
   5   8   3        3.60        2.01      2.51 o
   6   8   3       14.54       12.31      2.33 o
   7   8   3       12.58       11.08      2.85 o
   8   8   3       15.24       11.41      3.40 o
 -10   9   3       33.19       40.93      5.17 o
  -9   9   3        6.76        7.26      4.28 o
  -8   9   3        3.22        9.62      3.37 o
  -7   9   3      210.19      215.40      8.34 o
  -6   9   3      220.87      199.53      6.55 o
  -5   9   3       13.51       15.28      1.51 o
  -4   9   3        6.38        2.81      1.48 o
  -3   9   3       34.75       43.71      1.83 o
  -2   9   3       45.50       47.78      1.83 o
  -1   9   3      771.15      855.17     13.93 o
   0   9   3        2.16        2.42      0.99 o
   1   9   3       11.31        9.73      0.92 o
   2   9   3       68.85       63.24      1.85 o
   3   9   3      189.55      187.07      5.56 o
   4   9   3        0.02        3.34      2.10 o
   5   9   3       16.86        9.14      1.98 o
   6   9   3        8.63        9.08      2.22 o
   7   9   3        1.75       -4.46      4.22 o
   8   9   3        5.74        2.05      3.78 o
 -10  10   3        6.31       18.05      4.03 o
  -9  10   3       43.45       68.32      7.65 o
  -8  10   3       35.68       38.49      9.24 o
  -7  10   3       63.46       55.36      4.52 o
  -6  10   3       92.05       91.05      4.72 o
  -5  10   3       43.38       41.23      3.18 o
  -4  10   3       39.66       42.30      3.24 o
  -3  10   3        2.98        2.89      1.24 o
  -2  10   3       56.35       65.45      2.28 o
  -1  10   3       21.06       13.28      2.33 o
   0  10   3       24.37       19.98      2.16 o
   1  10   3       26.61       18.44      1.78 o
   2  10   3       79.56       70.93      2.44 o
   3  10   3      543.46      541.87      7.99 o
   4  10   3     1473.81     1478.46     15.20 o
   5  10   3       43.46       30.77      3.12 o
   6  10   3        2.71       -1.50      2.47 o
   7  10   3       50.79       46.56      5.60 o
   8  10   3       22.41       26.14      5.00 o
  -9  11   3        2.77       11.71      4.82 o
  -8  11   3        4.25        8.46      5.06 o
  -7  11   3       76.67       73.04      4.42 o
  -6  11   3      426.13      396.49      8.89 o
  -5  11   3       97.67       88.77      4.23 o
  -4  11   3       19.90       23.36      2.30 o
  -3  11   3      237.64      252.58      5.30 o
  -2  11   3      230.51      224.48      7.87 o
  -1  11   3        1.57        0.23      1.48 o
   0  11   3       15.84       17.73      2.06 o
   1  11   3       17.95       12.55      1.29 o
   2  11   3      353.46      311.70      7.32 o
   3  11   3        0.57       -1.45      2.26 o
   4  11   3      119.58      112.44      4.72 o
   5  11   3       40.01       39.69      3.72 o
   6  11   3        4.88        3.00      2.58 o
   7  11   3        2.04        7.32      2.68 o
  -9  12   3        0.01        0.28      3.47 o
  -8  12   3        3.17        3.97      3.72 o
  -7  12   3       94.53      105.92      6.27 o
  -6  12   3       37.75       41.43      3.36 o
  -5  12   3       23.37       23.97      2.54 o
  -4  12   3        6.47        9.01      1.86 o
  -3  12   3        1.51        2.08      1.63 o
  -2  12   3       93.68      104.65      5.12 o
  -1  12   3        2.00        4.44      1.57 o
   0  12   3        0.48        1.59      1.29 o
   1  12   3      342.92      314.79      8.10 o
   2  12   3      104.59       84.87      4.97 o
   3  12   3        2.48        2.58      2.32 o
   4  12   3      119.30      114.15      4.92 o
   5  12   3        3.81        6.69      2.93 o
   6  12   3        9.54       10.45      2.95 o
   7  12   3        3.74        4.20      2.63 o
  -9  13   3       48.07       67.36      7.99 o
  -8  13   3        3.03        5.85      3.39 o
  -7  13   3       59.42       49.26      3.78 o
  -6  13   3      153.22      144.28      5.76 o
  -5  13   3        6.05        5.01      1.87 o
  -4  13   3       10.98       17.00      2.25 o
  -3  13   3      166.36      142.00      7.62 o
  -2  13   3       14.47       10.58      1.99 o
  -1  13   3       11.43       12.07      1.93 o
   0  13   3      125.47      144.02      5.57 o
   1  13   3        3.51        6.11      2.11 o
   2  13   3        3.47        1.87      2.13 o
   3  13   3      371.97      362.55      9.95 o
   4  13   3       38.04       33.15      3.20 o
   5  13   3       82.53       80.13      6.07 o
   6  13   3       14.49       11.62      3.02 o
   7  13   3        0.03       -1.12      3.20 o
  -8  14   3        1.98        3.59      3.58 o
  -7  14   3        0.30        3.11      3.32 o
  -6  14   3       73.13       69.72      4.26 o
  -5  14   3       24.23       24.10      2.69 o
  -4  14   3       20.18       22.85      2.76 o
  -3  14   3        2.17        3.12      1.61 o
  -2  14   3        0.59        4.89      2.94 o
  -1  14   3       66.60       79.14      4.25 o
   0  14   3      166.54      160.60      8.55 o
   1  14   3       32.33       28.68      3.43 o
   2  14   3       76.37       66.21      4.28 o
   3  14   3       77.89       84.19      5.65 o
   4  14   3       12.77        6.63      3.96 o
   5  14   3       18.38       20.55      3.76 o
   6  14   3        7.96        6.71      2.86 o
  -8  15   3       11.63       16.95      4.27 o
  -7  15   3        0.02        1.43      4.27 o
  -6  15   3        4.18        7.37      2.62 o
  -5  15   3        4.35        5.21      2.29 o
  -4  15   3       27.96       30.16      4.36 o
  -3  15   3       21.52       19.97      3.53 o
  -2  15   3        7.35        8.26      2.29 o
  -1  15   3       17.10       19.00      2.86 o
   0  15   3       10.35        9.50      2.74 o
   1  15   3       22.98       18.08      2.45 o
   2  15   3       20.08       17.57      2.46 o
   3  15   3      324.04      301.33     10.43 o
   4  15   3      187.51      183.76      9.04 o
   5  15   3       84.99       86.98      5.97 o
   6  15   3       56.77       75.71      6.41 o
  -7  16   3        0.14        5.71      4.35 o
  -6  16   3       37.09       38.47      4.75 o
  -5  16   3        5.46        6.44      3.44 o
  -4  16   3       10.26        5.87      2.60 o
  -3  16   3       38.87       41.10      6.15 o
  -2  16   3        0.72       -1.82      4.12 o
  -1  16   3       16.05       11.24      3.43 o
   0  16   3        0.24        1.54      4.41 o
   1  16   3      108.26      118.13      7.75 o
   2  16   3       52.71       53.86      4.89 o
   3  16   3        0.13        1.76      2.63 o
   4  16   3       11.70        8.45      3.10 o
   5  16   3        0.03       -1.90      2.49 o
  -6  17   3        0.53        3.03      3.85 o
  -5  17   3       74.68       76.00      6.98 o
  -4  17   3        0.84        3.03      4.12 o
  -3  17   3        5.25        3.42      4.45 o
  -2  17   3       12.10        5.34      4.19 o
  -1  17   3        0.78        0.46      3.26 o
   0  17   3        3.55       -1.33      2.98 o
   1  17   3        3.72        5.12      3.06 o
   2  17   3        0.72        1.96      2.53 o
   3  17   3        7.44       11.21      3.07 o
   4  17   3        0.21        4.01      2.93 o
  -5  18   3        8.14       16.84      6.82 o
  -4  18   3       33.38       41.14      5.55 o
  -3  18   3        1.41       -1.42      4.17 o
  -2  18   3       33.44       30.20      4.64 o
  -1  18   3       29.92       32.76      5.05 o
   0  18   3        2.76        0.92      2.45 o
   1  18   3       61.48       63.83      6.35 o
   2  18   3       22.34       24.52      4.55 o
   3  18   3        0.03        2.74      2.48 o
  -4  19   3       59.86       68.22      7.21 o
  -3  19   3        0.10        2.79      4.06 o
  -2  19   3        0.14        2.42      3.18 o
  -1  19   3        0.00        2.32      2.99 o
   0  19   3        1.37        5.42      2.98 o
   1  19   3        4.24        3.93      3.35 o
   2  19   3        1.02        2.32      2.84 o
  -2  20   3       32.76       39.95      5.52 o
  -1  20   3       74.58       87.06      7.08 o
   0  20   3        0.71        2.04      3.02 o
 -10   0   4       55.26       52.56      8.73 o
  -8   0   4      387.98      371.61     10.88 o
  -6   0   4      247.42      240.65      9.74 o
  -4   0   4     2600.64     2936.16     35.66 o
  -2   0   4     2172.69     1893.96     42.20 o
   0   0   4      150.67      138.66      3.57 o
   2   0   4     4239.36     4573.75     27.52 o
   4   0   4       19.11       11.65      3.44 o
   6   0   4      388.02      400.20     14.36 o
   8   0   4       81.57       76.70      7.44 o
 -11   1   4        9.04        8.13      3.26 o
 -10   1   4       44.17       36.78      3.92 o
  -9   1   4        5.86        6.91      2.87 o
  -8   1   4     1572.41     1537.74     15.47 o
  -7   1   4       54.32       48.59      2.99 o
  -6   1   4       56.45       52.27      2.89 o
  -5   1   4      300.54      287.14      7.63 o
  -4   1   4     1261.60     1260.74     12.64 o
  -3   1   4      189.07      200.24      5.59 o
  -2   1   4     1173.59     1230.93     10.86 o
  -1   1   4       87.05       91.90      2.30 o
   0   1   4      385.77      425.00      5.19 o
   1   1   4        3.88        3.79      0.65 o
   2   1   4     1273.52     1332.31      9.75 o
   3   1   4      425.15      428.83      6.37 o
   4   1   4       17.19       24.30      1.51 o
   5   1   4       26.68       23.59      2.15 o
   6   1   4      486.29      506.99     11.35 o
   7   1   4        0.05       -2.09      1.99 o
   8   1   4       13.44       13.34      2.89 o
   9   1   4       45.15       47.84      4.54 o
 -11   2   4       33.17       35.21      3.97 o
 -10   2   4       49.71       56.06      5.76 o
  -9   2   4      458.80      439.83     10.71 o
  -8   2   4      460.08      474.36     10.32 o
  -7   2   4      191.72      195.93      5.56 o
  -6   2   4      224.58      225.26      5.54 o
  -5   2   4       86.88       90.46      3.07 o
  -4   2   4      512.49      485.07      6.25 o
  -3   2   4      312.64      328.84      3.92 o
  -2   2   4      182.52      194.21      3.06 o
  -1   2   4      724.39      706.49      5.70 o
   0   2   4       18.71       19.07      1.09 o
   1   2   4      608.81      628.66      6.13 o
   2   2   4      493.96      500.75      5.60 o
   3   2   4      117.55      116.14      3.30 o
   4   2   4       75.62       69.54      2.12 o
   5   2   4        5.79        5.63      1.71 o
   6   2   4        8.18        8.25      1.94 o
   7   2   4        0.00        1.89      1.92 o
   8   2   4       59.04       65.64      4.93 o
 -11   3   4        7.78        8.00      3.26 o
 -10   3   4        1.33        3.05      2.09 o
  -9   3   4        2.78        2.31      2.09 o
  -8   3   4        6.69        5.80      2.56 o
  -7   3   4      101.78       95.82      3.93 o
  -6   3   4      126.00      122.13      2.92 o
  -5   3   4        0.07        3.31      1.79 o
  -4   3   4     1889.99     1947.44     14.42 o
  -3   3   4       19.00       16.77      0.96 o
  -2   3   4      273.24      292.14      3.52 o
  -1   3   4      452.07      487.56      4.47 o
   0   3   4      616.54      575.63      5.61 o
   1   3   4       27.47       38.99      1.39 o
   2   3   4      181.07      175.59      3.51 o
   3   3   4        8.07        6.26      0.95 o
   4   3   4      143.85      138.29      4.05 o
   5   3   4       82.38       80.32      3.79 o
   6   3   4       35.82       36.87      3.40 o
   7   3   4      173.19      173.21      7.29 o
   8   3   4       38.31       40.93      4.05 o
 -11   4   4       62.44       66.42      6.55 o
 -10   4   4      148.74      148.49      8.69 o
  -9   4   4      129.70      120.08      5.92 o
  -8   4   4        0.67       -0.17      2.63 o
  -7   4   4      141.67      145.91      4.68 o
  -6   4   4       28.61       27.94      2.96 o
  -5   4   4      130.54      154.92      5.72 o
  -4   4   4       64.55       66.63      3.28 o
  -3   4   4      188.76      208.75      3.85 o
  -2   4   4       24.11       17.57      1.09 o
  -1   4   4      129.08      124.41      2.64 o
   0   4   4       84.80       95.73      1.95 o
   1   4   4       57.28       77.47      1.79 o
   2   4   4      597.81      585.65     10.83 o
   3   4   4      325.08      316.79      5.51 o
   4   4   4        2.99        3.84      0.79 o
   5   4   4       87.10       93.43      4.48 o
   6   4   4      193.26      209.23      8.12 o
   7   4   4       49.74       51.57      4.74 o
   8   4   4        5.77        8.05      2.89 o
 -11   5   4        5.70        0.69      3.82 o
 -10   5   4       29.08       29.67      3.98 o
  -9   5   4       67.00       51.85      4.68 o
  -8   5   4       39.57       34.54      3.06 o
  -7   5   4      162.85      170.28      5.28 o
  -6   5   4      160.79      162.75      6.47 o
  -5   5   4       48.16       65.03      3.99 o
  -4   5   4     2063.28     2175.80     21.83 o
  -3   5   4       68.08       81.00      2.10 o
  -2   5   4      203.00      221.84      3.31 o
  -1   5   4        0.56       -0.81      0.79 o
   0   5   4       44.01       57.73      1.88 o
   1   5   4      165.34      169.15      2.58 o
   2   5   4      448.26      451.13      5.74 o
   3   5   4        4.27        4.90      1.09 o
   4   5   4        6.88        7.00      1.53 o
   5   5   4      820.61      847.02     13.13 o
   6   5   4       13.82       16.42      2.40 o
   7   5   4      234.37      248.93      9.49 o
   8   5   4       42.43       45.81      4.66 o
 -11   6   4       17.41       33.09      6.89 o
 -10   6   4      175.63      194.55     10.39 o
  -9   6   4       61.34       57.78      6.02 o
  -8   6   4      288.37      286.82      9.61 o
  -7   6   4        4.47        6.96      2.22 o
  -6   6   4       11.34       12.77      2.39 o
  -5   6   4       15.06        9.60      1.77 o
  -4   6   4        6.31        5.07      1.27 o
  -3   6   4      465.88      489.50      5.37 o
  -2   6   4       15.31       13.88      0.97 o
  -1   6   4        7.32        4.03      0.97 o
   0   6   4     1326.33     1420.24      9.96 o
   1   6   4       87.69       90.16      2.53 o
   2   6   4       89.97       90.66      2.58 o
   3   6   4      200.50      195.13      4.25 o
   4   6   4       68.96       63.26      3.42 o
   5   6   4      263.55      266.76      7.58 o
   6   6   4       12.35       12.09      3.21 o
   7   6   4        1.14        5.29      2.60 o
   8   6   4        0.01        0.88      2.48 o
 -10   7   4       56.20       68.66      5.87 o
  -9   7   4       90.92       79.14      7.40 o
  -8   7   4      343.21      358.47     10.35 o
  -7   7   4       15.95       20.80      2.62 o
  -6   7   4        2.29        4.31      2.19 o
  -5   7   4      441.83      430.80      8.66 o
  -4   7   4       21.15       33.64      2.48 o
  -3   7   4       90.47       86.94      2.54 o
  -2   7   4        0.05        0.78      0.91 o
  -1   7   4      419.54      466.04      5.85 o
   0   7   4       32.00       40.56      1.68 o
   1   7   4       52.03       52.44      2.58 o
   2   7   4        4.84        5.76      1.10 o
   3   7   4       77.26       83.81      2.86 o
   4   7   4      116.49      120.33      4.93 o
   5   7   4       95.58       96.02      4.39 o
   6   7   4        0.26        4.90      1.76 o
   7   7   4        4.34        6.99      2.57 o
   8   7   4       27.15       42.19      6.34 o
 -10   8   4       17.91       35.15      5.87 o
  -9   8   4       38.99       39.03      7.02 o
  -8   8   4       14.36       13.11      2.86 o
  -7   8   4       62.78       56.97      4.76 o
  -6   8   4       44.18       48.32      3.78 o
  -5   8   4       40.43       38.62      3.28 o
  -4   8   4       29.29       27.82      1.86 o
  -3   8   4       36.48       44.32      1.96 o
  -2   8   4        6.96        7.81      1.05 o
  -1   8   4        9.17       20.01      1.64 o
   0   8   4      444.16      463.86      6.64 o
   1   8   4        0.37        1.63      0.99 o
   2   8   4      308.06      320.16      5.22 o
   3   8   4      315.89      311.18      6.44 o
   4   8   4        0.03       -1.34      2.77 o
   5   8   4      167.09      172.53      5.80 o
   6   8   4       12.61       13.26      3.29 o
   7   8   4        7.99       13.25      4.29 o
   8   8   4        0.01        1.25      3.73 o
 -10   9   4       11.84       28.43      5.65 o
  -9   9   4        1.89        1.95      3.48 o
  -8   9   4       30.93       26.09      3.43 o
  -7   9   4      159.02      154.51      7.43 o
  -6   9   4        0.02        2.21      1.91 o
  -5   9   4      245.77      230.90      9.30 o
  -4   9   4      158.73      153.68      5.34 o
  -3   9   4      250.72      263.42      4.32 o
  -2   9   4       29.69       25.91      1.41 o
  -1   9   4       54.09       50.40      2.47 o
   0   9   4        4.44        2.32      1.76 o
   1   9   4       74.77       69.95      2.74 o
   2   9   4      156.40      149.84      4.03 o
   3   9   4        7.75        6.74      1.95 o
   4   9   4      669.00      657.92     13.13 o
   5   9   4       40.71       33.52      3.79 o
   6   9   4        3.01       -1.84      2.60 o
   7   9   4       17.15       21.12      4.36 o
 -10  10   4       23.04       41.21      6.17 o
  -9  10   4       38.87       50.41      6.21 o
  -8  10   4      100.60       93.32     12.45 o
  -7  10   4       98.81       91.13      5.89 o
  -6  10   4       32.04       26.87      3.39 o
  -5  10   4      169.71      163.95      5.98 o
  -4  10   4        5.56        5.97      1.92 o
  -3  10   4      340.71      344.29      5.70 o
  -2  10   4      522.49      538.39      6.81 o
  -1  10   4      484.13      445.46      7.32 o
   0  10   4       10.43        4.96      1.97 o
   1  10   4       18.10       14.30      1.25 o
   2  10   4        8.79        9.93      2.82 o
   3  10   4        3.90        5.16      3.03 o
   4  10   4        0.04       -1.35      2.32 o
   5  10   4       21.20       16.33      2.89 o
   6  10   4        2.55       -2.33      2.92 o
   7  10   4       17.79       11.95      4.22 o
  -9  11   4      217.97      244.04     13.80 o
  -8  11   4       85.35       75.27      7.98 o
  -7  11   4       59.39       48.45      4.19 o
  -6  11   4        4.34        4.42      2.14 o
  -5  11   4        5.90        1.09      2.69 o
  -4  11   4        8.00        6.27      2.04 o
  -3  11   4      491.20      525.90     10.27 o
  -2  11   4       61.58       71.47      2.78 o
  -1  11   4       19.58       19.28      1.92 o
   0  11   4      594.53      587.79     13.21 o
   1  11   4      229.90      224.36      4.36 o
   2  11   4      841.93      797.53     16.84 o
   3  11   4       29.78       31.11      3.56 o
   4  11   4        8.45        4.44      2.30 o
   5  11   4        8.59        2.22      2.40 o
   6  11   4       24.50       30.81      3.95 o
   7  11   4       34.75       47.00      5.55 o
  -9  12   4        3.97       12.10      4.98 o
  -8  12   4       38.62       36.29      4.45 o
  -7  12   4        0.20       -0.40      1.85 o
  -6  12   4       96.55       90.39      4.54 o
  -5  12   4      368.29      360.76      8.41 o
  -4  12   4       14.17       16.71      2.16 o
  -3  12   4       80.14       81.20      5.08 o
  -2  12   4       71.91       51.46      4.29 o
  -1  12   4       40.35       38.63      3.57 o
   0  12   4        6.43        4.41      2.62 o
   1  12   4       80.88       76.10      4.37 o
   2  12   4        5.56        8.72      2.65 o
   3  12   4        1.60        7.66      4.49 o
   4  12   4       19.55       18.60      3.11 o
   5  12   4       33.80       28.63      3.86 o
   6  12   4        5.95        4.19      2.43 o
  -9  13   4        7.44        9.15      3.96 o
  -8  13   4       40.75       42.60      5.18 o
  -7  13   4       27.41       31.08      3.41 o
  -6  13   4       26.74       27.88      3.21 o
  -5  13   4       94.92       97.39      4.64 o
  -4  13   4      131.11      125.35      6.29 o
  -3  13   4      113.98      110.57      6.86 o
  -2  13   4       82.93       82.23      4.77 o
  -1  13   4       26.57       15.58      2.98 o
   0  13   4       46.50       41.33      4.25 o
   1  13   4        1.04        0.11      1.79 o
   2  13   4        2.69        4.01      2.23 o
   3  13   4       48.35       46.38      4.00 o
   4  13   4       12.71       10.12      2.51 o
   5  13   4        6.39        3.95      2.62 o
   6  13   4       93.67       96.41      6.94 o
  -8  14   4        2.93        5.25      4.18 o
  -7  14   4       58.57       60.93      4.52 o
  -6  14   4       14.08       15.48      2.43 o
  -5  14   4       18.52       16.44      2.55 o
  -4  14   4       40.75       44.52      3.89 o
  -3  14   4        8.21        7.90      2.22 o
  -2  14   4        0.00       -0.17      2.55 o
  -1  14   4       30.55       33.56      3.78 o
   0  14   4       92.73       86.34      7.31 o
   1  14   4        0.02       -1.21      1.89 o
   2  14   4        3.41        4.23      2.22 o
   3  14   4       19.59       16.21      2.58 o
   4  14   4        2.77        6.51      3.49 o
   5  14   4       61.04       60.82      5.77 o
   6  14   4       14.04       20.00      3.87 o
  -8  15   4       11.13       20.40      6.62 o
  -7  15   4       62.78       69.04      6.21 o
  -6  15   4        9.51        9.29      2.82 o
  -5  15   4      143.29      150.35      8.30 o
  -4  15   4      192.69      185.86      9.10 o
  -3  15   4        0.39        1.24      2.71 o
  -2  15   4      193.52      189.34      7.88 o
  -1  15   4       39.71       36.18      3.72 o
   0  15   4       15.63       18.16      3.80 o
   1  15   4       39.89       35.29      3.78 o
   2  15   4       47.65       37.75      3.36 o
   3  15   4      164.50      169.31      7.56 o
   4  15   4        1.51       -1.47      2.45 o
   5  15   4       22.55       28.02      4.45 o
  -7  16   4       35.15       43.91     11.51 o
  -6  16   4      166.87      184.85     11.95 o
  -5  16   4       32.11       37.24      6.66 o
  -4  16   4        1.46       -0.29      3.92 o
  -3  16   4       45.82       49.13      8.03 o
  -2  16   4       86.66       83.74      6.76 o
  -1  16   4       13.16       16.22      4.26 o
   0  16   4        6.88        8.81      2.75 o
   1  16   4        6.89        5.67      2.52 o
   2  16   4       34.14       33.46      3.33 o
   3  16   4       87.47       85.44      5.19 o
   4  16   4        8.04       10.57      2.84 o
  -6  17   4        0.23       -0.47      5.35 o
  -5  17   4       64.36       68.34      7.81 o
  -4  17   4        4.26        1.81      4.36 o
  -3  17   4        0.13        4.41      4.17 o
  -2  17   4        0.75        4.63      2.76 o
  -1  17   4       23.09       18.85      4.10 o
   0  17   4        0.04       -2.89      2.71 o
   1  17   4       52.24       50.32      5.62 o
   2  17   4       12.44       18.61      3.08 o
   3  17   4        2.59        6.04      3.45 o
   4  17   4       63.78       71.38      5.69 o
  -5  18   4       14.69       11.80      3.90 o
  -4  18   4       79.98       83.64      8.50 o
  -3  18   4      151.56      171.11     11.85 o
  -2  18   4       43.66       46.33      5.41 o
  -1  18   4        4.11        3.12      3.12 o
   0  18   4        1.48        2.98      3.63 o
   1  18   4        4.54        2.74      2.92 o
   2  18   4       13.66       11.42      3.68 o
   3  18   4       68.87       94.63      8.59 o
  -4  19   4        3.04        0.43      4.70 o
  -3  19   4        0.31        4.94      3.68 o
  -2  19   4        2.51        3.09      2.84 o
  -1  19   4       48.04       45.24      5.49 o
   0  19   4        0.00        1.55      2.61 o
   1  19   4       16.53       20.89      4.77 o
 -11   0   5        0.13        0.61      3.47 o
  -9   0   5       91.91       93.34      8.06 o
  -7   0   5      345.56      341.78      9.78 o
  -5   0   5        3.54        8.39      3.88 o
  -3   0   5      457.85      539.28      9.75 o
  -1   0   5     1770.17     1889.52     36.69 o
   1   0   5     2743.49     2875.24     44.32 o
   3   0   5      226.24      218.78      6.95 o
   5   0   5      118.57      102.15      7.25 o
   7   0   5      158.97      176.86     10.87 o
 -11   1   5       31.23       34.82      4.13 o
 -10   1   5       15.95       23.67      3.81 o
  -9   1   5      210.01      183.87      7.64 o
  -8   1   5      373.70      353.70      7.32 o
  -7   1   5      122.22      121.06      4.80 o
  -6   1   5       39.28       35.60      4.06 o
  -5   1   5        8.22        6.66      2.36 o
  -4   1   5      330.40      307.75      5.74 o
  -3   1   5     7194.43     7436.00     37.07 o
  -2   1   5      197.32      180.87      3.50 o
  -1   1   5       39.66       45.30      2.26 o
   0   1   5      529.26      507.32      5.74 o
   1   1   5      144.52      138.30      3.31 o
   2   1   5        0.91        0.41      0.82 o
   3   1   5       97.84       97.81      3.34 o
   4   1   5        2.11        1.01      1.11 o
   5   1   5       10.36        8.80      1.70 o
   6   1   5       81.69       79.26      4.84 o
   7   1   5        8.02        1.86      1.95 o
   8   1   5        0.44       -0.26      2.21 o
 -11   2   5        3.66        7.29      4.20 o
 -10   2   5       49.21       54.27      4.90 o
  -9   2   5       10.69        9.02      3.45 o
  -8   2   5      232.24      223.07      8.79 o
  -7   2   5      334.37      346.46      7.32 o
  -6   2   5       76.60       72.96      3.08 o
  -5   2   5       21.15       18.59      2.35 o
  -4   2   5     1185.47     1325.42     12.83 o
  -3   2   5     1126.63     1218.45      9.73 o
  -2   2   5     1117.31     1228.43     11.97 o
  -1   2   5     1095.59     1180.40     12.25 o
   0   2   5      132.83      147.47      3.00 o
   1   2   5       72.41       67.44      2.19 o
   2   2   5        0.02        2.17      0.86 o
   3   2   5        6.50        8.73      1.23 o
   4   2   5        0.00       -1.79      1.19 o
   5   2   5      136.95      150.81      5.28 o
   6   2   5       39.29       44.79      3.82 o
   7   2   5       20.87       16.55      2.77 o
   8   2   5       21.15       20.38      3.15 o
 -11   3   5        4.33        3.91      4.07 o
 -10   3   5      116.52      117.45      7.42 o
  -9   3   5       10.43        8.54      2.88 o
  -8   3   5      389.49      375.75     11.21 o
  -7   3   5     2140.38     2032.56     23.96 o
  -6   3   5        0.53        0.78      2.27 o
  -5   3   5        4.88        6.50      1.20 o
  -4   3   5     1002.65     1008.03     10.19 o
  -3   3   5      382.24      398.73      5.39 o
  -2   3   5       71.82       70.36      1.96 o
  -1   3   5       46.77       50.46      1.97 o
   0   3   5      373.64      392.58      4.49 o
   1   3   5      247.02      289.34      4.82 o
   2   3   5      201.40      202.97      4.56 o
   3   3   5      498.00      452.86     14.62 o
   4   3   5      102.06       93.66      4.29 o
   5   3   5       66.54       70.75      3.84 o
   6   3   5        6.94        6.87      2.04 o
   7   3   5        4.43        0.35      2.23 o
   8   3   5        1.85        1.43      2.42 o
 -11   4   5      108.15      106.99      8.13 o
 -10   4   5       72.53       62.30      5.47 o
  -9   4   5       88.66       91.71      5.87 o
  -8   4   5        0.39       -1.19      2.52 o
  -7   4   5      804.57      721.72     13.30 o
  -6   4   5       20.50       22.63      1.88 o
  -5   4   5      154.48      140.69      4.52 o
  -4   4   5       60.49       66.61      2.85 o
  -3   4   5       53.34       57.13      2.46 o
  -2   4   5       13.26       15.96      0.99 o
  -1   4   5      226.39      225.64      3.25 o
   0   4   5      227.54      225.81      3.24 o
   1   4   5      220.18      214.61      3.38 o
   2   4   5      117.08      121.77      3.94 o
   3   4   5      205.76      201.11      5.81 o
   4   4   5      256.10      246.98      6.99 o
   5   4   5        3.42        6.08      1.91 o
   6   4   5        3.59        3.52      2.22 o
   7   4   5       49.71       53.47      4.85 o
   8   4   5       84.30       87.01      6.34 o
 -11   5   5       14.55       24.04      4.71 o
 -10   5   5       84.68       76.17      6.10 o
  -9   5   5       83.59       87.59      5.79 o
  -8   5   5        6.24        1.96      2.85 o
  -7   5   5      111.46      122.59      6.80 o
  -6   5   5       29.30       37.14      3.64 o
  -5   5   5        3.89        4.21      2.08 o
  -4   5   5      820.75      932.86     11.74 o
  -3   5   5       10.14        5.30      0.78 o
  -2   5   5       72.31       64.05      2.27 o
  -1   5   5        2.95        2.97      0.82 o
   0   5   5      586.53      650.56      6.72 o
   1   5   5       40.42       44.17      1.65 o
   2   5   5      213.42      208.30      5.64 o
   3   5   5      329.39      357.94      6.26 o
   4   5   5      345.26      350.72      8.32 o
   5   5   5      129.25      118.36      5.66 o
   6   5   5       14.78        8.11      2.53 o
   7   5   5       16.10       18.41      3.17 o
   8   5   5       11.71       16.11      3.67 o
 -11   6   5       22.70       36.51      5.53 o
 -10   6   5        0.07        4.47      3.09 o
  -9   6   5       56.95       48.14      5.17 o
  -8   6   5       13.06       20.94      3.08 o
  -7   6   5      784.33      777.22     13.47 o
  -6   6   5       36.69       38.28      3.30 o
  -5   6   5      191.24      201.29      5.71 o
  -4   6   5       71.52       97.55      3.77 o
  -3   6   5        1.93        3.84      0.85 o
  -2   6   5       59.84       53.64      1.90 o
  -1   6   5      850.25      864.98      8.70 o
   0   6   5      336.14      316.47      4.76 o
   1   6   5      309.59      352.27      5.90 o
   2   6   5       77.16       82.08      3.14 o
   3   6   5       22.18       23.46      1.72 o
   4   6   5       13.90       16.12      2.16 o
   5   6   5      141.12      142.04      5.76 o
   6   6   5      119.63      139.08      6.97 o
   7   6   5        1.65        5.16      3.64 o
 -10   7   5        6.19        9.70      3.13 o
  -9   7   5       10.19        9.55      3.36 o
  -8   7   5      149.48      155.72      7.15 o
  -7   7   5      103.44      112.47      5.92 o
  -6   7   5      351.63      354.54      8.74 o
  -5   7   5      772.33      792.80     11.26 o
  -4   7   5        7.66        7.58      1.66 o
  -3   7   5        0.34        1.71      0.82 o
  -2   7   5      588.05      562.58      6.16 o
  -1   7   5        3.05        2.24      0.77 o
   0   7   5      134.89      128.14      3.17 o
   1   7   5       51.22       59.13      2.59 o
   2   7   5      115.38      110.55      4.41 o
   3   7   5       66.36       66.53      4.11 o
   4   7   5      482.23      456.26     10.23 o
   5   7   5       22.48       19.62      2.43 o
   6   7   5        0.01       -0.46      3.07 o
   7   7   5       12.15       15.58      4.36 o
 -10   8   5      143.12      129.17     15.39 o
  -9   8   5        6.46        6.53      3.31 o
  -8   8   5        9.68        9.13      2.61 o
  -7   8   5        0.36        0.19      2.31 o
  -6   8   5        6.95        6.57      2.01 o
  -5   8   5       22.33       16.69      2.19 o
  -4   8   5      136.64      125.80      3.48 o
  -3   8   5      138.33      148.84      3.30 o
  -2   8   5       22.74       21.35      1.86 o
  -1   8   5      137.48      135.13      3.37 o
   0   8   5      120.40      109.12      5.16 o
   1   8   5      161.60      137.31      3.65 o
   2   8   5       15.93        9.11      1.79 o
   3   8   5        1.65       -0.37      1.52 o
   4   8   5       21.43       23.95      2.60 o
   5   8   5       21.06       21.56      4.90 o
   6   8   5       22.86       31.05      5.29 o
   7   8   5        3.18        4.36      5.30 o
 -10   9   5       13.37       14.10      4.75 o
  -9   9   5        4.92        4.31      2.53 o
  -8   9   5        4.07        7.66      2.49 o
  -7   9   5       19.27       24.85      4.04 o
  -6   9   5       31.40       32.98      3.18 o
  -5   9   5      124.74      131.47      4.94 o
  -4   9   5       52.15       56.68      2.57 o
  -3   9   5       21.70       22.08      1.75 o
  -2   9   5       87.71       90.12      2.81 o
  -1   9   5       27.00       28.14      3.36 o
   0   9   5      237.92      249.69      5.18 o
   1   9   5        0.37       -0.86      0.96 o
   2   9   5       57.42       53.29      3.68 o
   3   9   5       47.27       41.64      3.82 o
   4   9   5      114.54      103.98      6.15 o
   5   9   5       67.99       56.06      4.72 o
   6   9   5      104.80      123.46     11.13 o
   7   9   5       19.32       29.88      5.74 o
 -10  10   5        7.19       18.32      4.79 o
  -9  10   5        1.58        2.47      2.58 o
  -8  10   5       50.46       41.28      4.16 o
  -7  10   5        0.01        3.71      2.43 o
  -6  10   5        0.14        0.54      1.83 o
  -5  10   5       77.18       79.61      4.78 o
  -4  10   5       59.55       61.40      3.00 o
  -3  10   5        5.85        5.06      1.46 o
  -2  10   5       26.84       25.99      2.95 o
  -1  10   5       24.68       24.78      2.20 o
   0  10   5      113.50      109.51      3.85 o
   1  10   5       76.05       87.30      3.00 o
   2  10   5        0.70        0.96      1.70 o
   3  10   5      114.68      114.95      6.44 o
   4  10   5        0.47       -3.79      3.11 o
   5  10   5        0.03       -2.86      2.62 o
   6  10   5        0.49        5.59      4.24 o
  -9  11   5      110.79       98.84      8.33 o
  -8  11   5       33.95       40.86      6.21 o
  -7  11   5        7.05        8.60      2.27 o
  -6  11   5       63.04       61.81      4.44 o
  -5  11   5      186.33      184.98      7.23 o
  -4  11   5       53.92       48.90      4.13 o
  -3  11   5       93.99       89.47      4.32 o
  -2  11   5        0.35        2.08      1.26 o
  -1  11   5        0.01        1.52      1.67 o
   0  11   5       33.76       36.64      2.78 o
   1  11   5        1.68        3.12      1.32 o
   2  11   5        0.11        0.38      1.47 o
   3  11   5       19.58       22.44      3.27 o
   4  11   5      109.58       82.27      6.88 o
   5  11   5       25.52       20.19      3.18 o
   6  11   5       73.99       86.67      7.31 o
  -9  12   5        0.29       -3.20      5.24 o
  -8  12   5       20.69       17.65      4.15 o
  -7  12   5        0.23       -1.63      2.72 o
  -6  12   5        1.47        0.20      2.19 o
  -5  12   5       30.68       30.95      3.44 o
  -4  12   5        0.61        0.64      2.11 o
  -3  12   5        8.02        9.51      2.28 o
  -2  12   5        2.20        1.92      2.57 o
  -1  12   5        3.46        6.57      3.02 o
   0  12   5      237.33      228.95      7.37 o
   1  12   5      211.61      206.44      7.23 o
   2  12   5        9.03        5.35      1.93 o
   3  12   5       38.94       39.02      3.77 o
   4  12   5        1.51       -4.64      3.83 o
   5  12   5        7.82        4.42      2.76 o
   6  12   5        3.10        2.03      3.26 o
  -9  13   5        4.58        6.26      4.18 o
  -8  13   5        0.04        0.97      2.45 o
  -7  13   5       57.24       54.32      5.25 o
  -6  13   5       51.70       45.99      3.78 o
  -5  13   5      137.02      136.87      5.83 o
  -4  13   5      137.69      135.56      5.73 o
  -3  13   5        3.88        1.97      2.66 o
  -2  13   5        1.57        1.31      2.41 o
  -1  13   5        3.70        4.61      2.32 o
   0  13   5       34.17       38.98      3.59 o
   1  13   5       92.04       87.01      5.07 o
   2  13   5        1.24        0.35      1.75 o
   3  13   5       98.81       92.20      5.65 o
   4  13   5        5.17        3.13      2.83 o
   5  13   5       11.76       11.83      2.90 o
  -8  14   5        1.67        0.34      2.92 o
  -7  14   5        0.01        0.22      2.39 o
  -6  14   5       61.29       55.50      5.42 o
  -5  14   5      210.73      234.11     10.22 o
  -4  14   5        6.71        4.07      2.89 o
  -3  14   5      314.10      311.60     11.50 o
  -2  14   5        0.39        2.67      1.93 o
  -1  14   5       94.34       94.18      5.51 o
   0  14   5       19.98       20.09      3.39 o
   1  14   5       80.73       72.99      4.85 o
   2  14   5       20.07       21.53      2.70 o
   3  14   5        3.53        3.09      2.36 o
   4  14   5       81.48       81.93      6.30 o
   5  14   5        9.46        9.06      3.46 o
  -7  15   5        0.66        0.53      3.16 o
  -6  15   5      196.51      177.18     11.85 o
  -5  15   5        3.67        3.46      2.78 o
  -4  15   5       20.21       16.50      4.30 o
  -3  15   5       45.29       43.68      5.65 o
  -2  15   5      144.09      145.58      6.39 o
  -1  15   5       46.24       40.78      3.77 o
   0  15   5       21.37       23.16      3.22 o
   1  15   5       90.97       97.82      6.27 o
   2  15   5        0.58       -0.19      2.17 o
   3  15   5        7.70        2.53      2.33 o
   4  15   5        2.25        2.40      3.14 o
  -7  16   5       16.86       22.41      5.13 o
  -6  16   5       39.61       40.18      5.86 o
  -5  16   5        1.35        4.88      4.54 o
  -4  16   5       15.89       10.86      7.44 o
  -3  16   5      129.18      134.83     10.05 o
  -2  16   5       34.87       33.01      5.07 o
  -1  16   5      168.89      164.21      7.10 o
   0  16   5       11.97       10.72      3.72 o
   1  16   5       25.82       27.55      3.91 o
   2  16   5        3.44        1.92      2.46 o
   3  16   5        0.66        1.54      2.20 o
   4  16   5        0.01       -2.67      3.39 o
  -6  17   5        3.49        1.89      5.07 o
  -5  17   5       42.37       47.10      6.67 o
  -4  17   5       34.36       39.48      6.16 o
  -3  17   5      123.36      138.11      8.85 o
  -2  17   5       12.04       12.40      3.62 o
  -1  17   5       33.27       33.54      4.48 o
   0  17   5       10.19        7.93      3.43 o
   1  17   5        6.13        3.28      3.23 o
   2  17   5        3.52        3.05      2.74 o
   3  17   5       26.98       34.62      4.13 o
  -5  18   5        0.00        3.08      5.16 o
  -4  18   5        0.05       -0.03      3.97 o
  -3  18   5       48.84       49.10      5.64 o
  -2  18   5       36.51       30.83      4.49 o
  -1  18   5       22.73       25.88      5.88 o
   0  18   5      107.07      106.87      7.06 o
   1  18   5        0.57       -0.27      3.96 o
   2  18   5       26.07       26.76      4.97 o
  -3  19   5        6.24       11.41      3.83 o
  -2  19   5       12.49        5.29      3.01 o
  -1  19   5        0.17       -5.37      3.58 o
   0  19   5        0.00       -3.16      3.30 o
 -10   0   6      389.96      436.76     17.69 o
  -8   0   6     1417.39     1360.20     34.46 o
  -6   0   6       24.75       29.67      6.06 o
  -4   0   6     1213.43     1399.16     18.15 o
  -2   0   6       72.11       53.51      6.29 o
   0   0   6       68.23       60.69      5.08 o
   2   0   6        0.03       -0.06      2.23 o
   4   0   6       44.64       35.28      3.31 o
   6   0   6        0.91        1.45      2.67 o
 -11   1   6        4.50       10.37      3.79 o
 -10   1   6       58.77       69.60      6.16 o
  -9   1   6        1.18        1.72      2.87 o
  -8   1   6       86.40      100.11      6.37 o
  -7   1   6        0.31        8.02      3.52 o
  -6   1   6      825.35      771.16     16.37 o
  -5   1   6       53.99       50.05      2.36 o
  -4   1   6       72.07      118.15      2.98 o
  -3   1   6     1148.94     1237.03     21.75 o
  -2   1   6      431.95      420.06      9.54 o
  -1   1   6        0.50        1.46      1.25 o
   0   1   6        0.55       -0.28      0.78 o
   1   1   6        3.65        4.45      0.89 o
   2   1   6       69.71       69.19      4.08 o
   3   1   6       45.33       45.99      2.83 o
   4   1   6       22.04       23.53      1.95 o
   5   1   6      117.37      111.72      5.48 o
   6   1   6        1.17       -2.13      2.08 o
   7   1   6        9.31        7.79      2.38 o
 -11   2   6       10.02       15.41      5.15 o
 -10   2   6      144.29      155.14      9.25 o
  -9   2   6       20.48       20.62      3.53 o
  -8   2   6        8.82        9.68      3.70 o
  -7   2   6      839.78      811.16     15.66 o
  -6   2   6       88.04       95.25      7.31 o
  -5   2   6        8.11        4.01      2.52 o
  -4   2   6        0.49        1.02      1.64 o
  -3   2   6       54.23       70.50      3.19 o
  -2   2   6      249.70      248.42      6.60 o
  -1   2   6      325.64      330.96      7.47 o
   0   2   6        1.25        1.70      0.96 o
   1   2   6        1.87        0.41      0.78 o
   2   2   6       48.84       39.78      2.42 o
   3   2   6       40.80       44.74      2.89 o
   4   2   6       99.23       95.69      3.68 o
   5   2   6       76.93       77.67      4.72 o
   6   2   6        4.47        1.83      2.10 o
   7   2   6       68.05       79.04      5.38 o
 -11   3   6        2.34        0.58      4.26 o
 -10   3   6        0.80       -0.98      3.65 o
  -9   3   6       32.67       26.48      3.84 o
  -8   3   6      308.99      297.83     10.27 o
  -7   3   6      368.62      327.40     10.07 o
  -6   3   6       14.48       13.56      5.47 o
  -5   3   6       99.21       80.82      2.84 o
  -4   3   6      217.45      233.74      5.22 o
  -3   3   6     1450.67     1549.88     12.22 o
  -2   3   6     1255.06     1395.75     10.50 o
  -1   3   6        0.47        1.62      1.30 o
   0   3   6       65.04       64.67      2.23 o
   1   3   6       55.41       46.47      1.94 o
   2   3   6       13.14       14.70      1.65 o
   3   3   6      630.28      691.87     11.30 o
   4   3   6       46.23       44.43      2.72 o
   5   3   6      180.24      172.14      7.46 o
   6   3   6       77.07       77.94      5.43 o
   7   3   6       13.34       13.19      3.01 o
 -11   4   6        4.69       -1.83      3.54 o
 -10   4   6       13.31       11.40      3.51 o
  -9   4   6      382.41      361.40     11.86 o
  -8   4   6      694.64      707.64     15.57 o
  -7   4   6     1092.71     1041.42     17.78 o
  -6   4   6       35.72       39.19      3.43 o
  -5   4   6       26.95       31.25      2.40 o
  -4   4   6      196.56      193.29      4.36 o
  -3   4   6      272.13      269.47      4.93 o
  -2   4   6      346.92      354.44      4.38 o
  -1   4   6        5.71        7.65      1.25 o
   0   4   6      110.52      118.05      2.83 o
   1   4   6       53.73       52.31      2.10 o
   2   4   6        4.63        5.46      1.17 o
   3   4   6        6.00        6.33      2.09 o
   4   4   6        8.28        8.49      1.81 o
   5   4   6        0.61       -0.01      1.86 o
   6   4   6       23.11       27.76      3.60 o
   7   4   6       35.70       35.37      4.57 o
 -11   5   6        0.39       -4.16      4.08 o
 -10   5   6        1.75       -6.55      4.36 o
  -9   5   6        7.20        2.51      2.98 o
  -8   5   6        6.78        4.41      2.70 o
  -7   5   6      647.43      617.79     13.80 o
  -6   5   6      144.85      147.03      5.10 o
  -5   5   6      305.61      301.20      7.13 o
  -4   5   6      288.95      292.90      6.86 o
  -3   5   6       73.41       70.70      2.63 o
  -2   5   6       91.66      109.58      2.66 o
  -1   5   6      569.01      594.53      8.03 o
   0   5   6        4.80        1.80      1.02 o
   1   5   6      557.25      555.27     11.58 o
   2   5   6       19.66       15.28      1.55 o
   3   5   6        6.81        6.99      1.83 o
   4   5   6        2.56        7.14      1.87 o
   5   5   6        1.81        1.85      1.77 o
   6   5   6       19.00       20.36      3.66 o
   7   5   6        8.31        9.25      3.80 o
 -11   6   6       36.49       43.06      5.72 o
 -10   6   6       16.94       19.89      4.31 o
  -9   6   6       21.78       24.19      3.47 o
  -8   6   6       33.79       36.62      3.44 o
  -7   6   6       41.93       34.66      2.62 o
  -6   6   6      156.25      151.81      5.45 o
  -5   6   6      111.46      114.36      4.23 o
  -4   6   6        0.19        1.32      1.88 o
  -3   6   6      225.03      211.12      4.30 o
  -2   6   6      669.82      685.41      7.05 o
  -1   6   6       49.06       56.06      2.27 o
   0   6   6      219.28      249.95      4.97 o
   1   6   6        0.25        0.76      1.00 o
   2   6   6        4.12        5.57      1.33 o
   3   6   6       98.11       70.67      7.18 o
   4   6   6      144.46      148.57      5.74 o
   5   6   6       86.48       83.21      5.33 o
   6   6   6        2.55        0.54      3.99 o
   7   6   6        0.33        1.42      3.52 o
 -10   7   6       45.46       35.98      5.13 o
  -9   7   6       14.60       11.86      2.99 o
  -8   7   6      248.87      259.17      9.44 o
  -7   7   6      149.42      142.27      6.15 o
  -6   7   6       63.92       64.18      4.16 o
  -5   7   6        3.33        4.48      1.63 o
  -4   7   6      140.63      129.85      4.14 o
  -3   7   6       14.24       11.59      1.25 o
  -2   7   6      152.49      151.27      3.87 o
  -1   7   6       63.83       68.01      2.55 o
   0   7   6       59.88       53.65      2.23 o
   1   7   6       22.46       21.43      2.10 o
   2   7   6       60.92       55.59      5.39 o
   3   7   6        0.59        0.36      1.68 o
   4   7   6       40.88       55.73      4.33 o
   5   7   6       15.68       15.23      3.40 o
   6   7   6       15.64       16.41      4.68 o
   7   7   6        4.56       13.59      4.19 o
 -10   8   6       29.93       29.56      5.03 o
  -9   8   6      361.25      349.95     11.45 o
  -8   8   6       44.89       44.60      4.43 o
  -7   8   6       36.45       39.14      3.39 o
  -6   8   6      577.22      554.54     10.45 o
  -5   8   6       76.56       77.08      3.86 o
  -4   8   6        0.36        0.14      1.28 o
  -3   8   6       21.05       20.00      1.65 o
  -2   8   6       18.35       18.77      1.53 o
  -1   8   6        4.34        8.09      1.61 o
   0   8   6        3.11        4.98      1.07 o
   1   8   6       30.89       23.31      2.40 o
   2   8   6      248.24      225.62      8.34 o
   3   8   6       32.68       22.84      3.51 o
   4   8   6       58.35       44.78      4.77 o
   5   8   6        4.73        1.53      2.52 o
   6   8   6        3.47        6.82      3.77 o
 -10   9   6        9.71        7.82      3.31 o
  -9   9   6      116.68      101.42     12.53 o
  -8   9   6       96.47       99.62      6.29 o
  -7   9   6       50.87       47.45      4.32 o
  -6   9   6        3.43        2.43      1.73 o
  -5   9   6       21.42       24.18      2.50 o
  -4   9   6       75.93       77.03      3.07 o
  -3   9   6        6.75        5.38      1.42 o
  -2   9   6      203.12      189.13      4.11 o
  -1   9   6      177.70      169.27      3.91 o
   0   9   6       28.93       34.77      2.60 o
   1   9   6       23.12       19.06      1.81 o
   2   9   6      155.32      149.73      8.40 o
   3   9   6       86.84       71.45      5.26 o
   4   9   6        2.57        3.29      2.39 o
   5   9   6       37.22       39.00      4.76 o
   6   9   6        0.01       -0.70      3.40 o
 -10  10   6       15.64       17.05      4.17 o
  -9  10   6       14.72       20.10      4.00 o
  -8  10   6       69.01       66.26      5.28 o
  -7  10   6        1.98        1.42      2.20 o
  -6  10   6       69.85       65.72      4.29 o
  -5  10   6      378.05      388.14      8.54 o
  -4  10   6      290.89      294.30      5.98 o
  -3  10   6        0.00        0.88      1.41 o
  -2  10   6      168.89      168.54      4.72 o
  -1  10   6      274.89      286.06      6.33 o
   0  10   6       17.87       21.41      3.21 o
   1  10   6       13.88        8.85      1.77 o
   2  10   6       11.35        7.65      2.25 o
   3  10   6       33.10       34.49      3.95 o
   4  10   6       17.50       13.66      3.31 o
   5  10   6        8.23        7.44      3.51 o
   6  10   6       22.46       28.77      6.76 o
  -9  11   6       30.71       27.59      5.66 o
  -8  11   6        3.75        5.45      2.82 o
  -7  11   6       29.03       32.18      3.85 o
  -6  11   6       13.97       14.51      2.59 o
  -5  11   6      318.19      330.16      8.93 o
  -4  11   6       23.07       26.66      2.05 o
  -3  11   6       33.23       36.11      2.61 o
  -2  11   6       29.36       28.88      2.63 o
  -1  11   6      306.30      284.37      8.15 o
   0  11   6        0.50       -0.10      1.85 o
   1  11   6      151.67      149.61      5.86 o
   2  11   6      148.25      157.00      6.79 o
   3  11   6      115.12      103.85      6.41 o
   4  11   6       18.38       13.38      3.24 o
   5  11   6       60.85       65.07      8.07 o
  -9  12   6        9.16       10.83      3.49 o
  -8  12   6       24.80       22.63      3.37 o
  -7  12   6        0.02       -2.71      2.36 o
  -6  12   6       37.57       43.77      3.82 o
  -5  12   6      372.59      371.98     11.26 o
  -4  12   6       84.45       80.65      5.25 o
  -3  12   6       29.85       20.96      2.58 o
  -2  12   6      113.31      122.87      5.23 o
  -1  12   6       71.86       68.39      4.32 o
   0  12   6       86.17       71.53      4.86 o
   1  12   6       40.47       34.81      3.22 o
   2  12   6        0.30        1.90      1.85 o
   3  12   6        7.45        7.77      2.69 o
   4  12   6        7.59        5.03      2.56 o
   5  12   6        7.49        5.98      2.95 o
  -8  13   6       16.19        9.65      3.07 o
  -7  13   6       20.80       17.89      3.31 o
  -6  13   6      308.77      315.08     10.95 o
  -5  13   6      161.39      160.40      7.72 o
  -4  13   6      120.77      113.82      6.36 o
  -3  13   6      113.45      106.32      4.69 o
  -2  13   6       87.73       88.16      4.67 o
  -1  13   6       82.18       87.15      5.04 o
   0  13   6        0.12        0.26      1.91 o
   1  13   6       39.98       39.41      3.49 o
   2  13   6       52.15       40.97      3.57 o
   3  13   6       12.26       13.18      2.95 o
   4  13   6       31.34       32.78      4.11 o
  -8  14   6        0.09        0.15      3.38 o
  -7  14   6       21.26       27.51      4.58 o
  -6  14   6       12.97       12.67      4.42 o
  -5  14   6       32.00       29.81      4.04 o
  -4  14   6       32.16       26.39      3.54 o
  -3  14   6        7.44        7.96      2.64 o
  -2  14   6      264.44      287.79     13.44 o
  -1  14   6       70.17       61.98      5.13 o
   0  14   6      362.30      331.00     13.58 o
   1  14   6       35.05       30.05      3.38 o
   2  14   6       31.73       29.12      3.17 o
   3  14   6        7.43        4.66      2.45 o
   4  14   6        4.64       -1.54      2.71 o
  -7  15   6       15.31       18.13      3.46 o
  -6  15   6       26.70       39.85      4.72 o
  -5  15   6       29.37       32.95      4.10 o
  -4  15   6      179.58      197.74      9.89 o
  -3  15   6        0.68        3.05      2.30 o
  -2  15   6       21.78       26.31      3.17 o
  -1  15   6        0.01        0.82      2.26 o
   0  15   6        0.07        9.09      3.37 o
   1  15   6       20.40       29.37      3.55 o
   2  15   6        4.68        6.94      2.15 o
   3  15   6        7.71        5.44      2.19 o
  -6  16   6       28.63       29.70      5.59 o
  -5  16   6       24.56       28.10      5.63 o
  -4  16   6        0.10        1.35      2.99 o
  -3  16   6       32.43       35.46      4.23 o
  -2  16   6       11.78       13.01      3.09 o
  -1  16   6        0.16        4.43      2.34 o
   0  16   6      170.12      156.09     10.69 o
   1  16   6        0.55        1.69      2.33 o
   2  16   6        9.14        9.00      2.34 o
  -5  17   6       78.10       96.57      9.20 o
  -4  17   6       35.51       37.86      6.35 o
  -3  17   6       11.29        8.85      3.70 o
  -2  17   6        0.91       -0.76      3.07 o
  -1  17   6        7.09        6.36      2.95 o
   0  17   6        1.94        3.94      2.85 o
   1  17   6       23.50       28.06      4.18 o
  -4  18   6       17.01       16.70      4.15 o
  -3  18   6        1.62        0.17      4.69 o
  -2  18   6        4.66        4.10      4.09 o
  -1  18   6       76.44       61.64      8.44 o
   0  18   6       17.67       18.81      4.37 o
 -11   0   7        1.22       -2.06      5.97 o
  -9   0   7      375.50      372.30     19.78 o
  -7   0   7      933.16      875.04     26.82 o
  -5   0   7       93.34       95.91      5.29 o
  -3   0   7     1173.36     1178.12     25.11 o
  -1   0   7       27.15       30.38      4.18 o
   1   0   7      227.44      267.55      8.22 o
   3   0   7      234.97      256.52     11.19 o
   5   0   7       32.93       32.10      4.78 o
 -11   1   7       83.77       86.89      7.66 o
 -10   1   7        0.04        0.34      3.51 o
  -9   1   7        2.90       15.41      4.45 o
  -8   1   7        2.58        8.54      3.81 o
  -7   1   7       35.22       32.48      4.63 o
  -6   1   7      153.67      148.10      7.82 o
  -5   1   7       16.81       14.40      1.43 o
  -4   1   7        0.06        2.12      1.72 o
  -3   1   7      147.52      138.39      6.30 o
  -2   1   7       77.90       81.47      4.76 o
  -1   1   7      151.18      149.23      6.21 o
   0   1   7       42.79       35.52      2.04 o
   1   1   7       46.43       57.15      2.62 o
   2   1   7       11.49        8.89      1.65 o
   3   1   7       15.83       15.38      2.26 o
   4   1   7      126.97      124.30      6.36 o
   5   1   7       53.64       63.36      4.47 o
   6   1   7       16.79       18.27      2.91 o
 -11   2   7       20.56       20.73      5.08 o
 -10   2   7        7.08        7.31      5.21 o
  -9   2   7      403.66      419.69     14.90 o
  -8   2   7      339.02      341.04     14.54 o
  -7   2   7       40.15       36.16      4.67 o
  -6   2   7      293.15      291.63     10.49 o
  -5   2   7       58.67       55.88      2.26 o
  -4   2   7       31.22       43.31      3.37 o
  -3   2   7       49.52       38.90      3.52 o
  -2   2   7      194.43      226.04      5.87 o
  -1   2   7      200.70      204.29      6.41 o
   0   2   7      361.58      352.71      8.81 o
   1   2   7        0.07        0.21      0.86 o
   2   2   7       19.75       20.16      2.19 o
   3   2   7       23.74       21.68      2.48 o
   4   2   7       84.95       84.36      4.90 o
   5   2   7       11.38        7.85      2.06 o
   6   2   7       98.44      106.48      6.66 o
 -11   3   7        3.42        2.78      3.09 o
 -10   3   7        0.90       -0.22      3.11 o
  -9   3   7       72.29       75.19      8.52 o
  -8   3   7        4.78        6.60      3.13 o
  -7   3   7       57.99       47.61      7.64 o
  -6   3   7      128.93      129.74      7.43 o
  -5   3   7       14.26        9.78      1.92 o
  -4   3   7        9.24        9.54      2.13 o
  -3   3   7       20.11       22.80      1.77 o
  -2   3   7      535.01      545.90      7.98 o
  -1   3   7      170.95      162.14      5.73 o
   0   3   7       61.52       69.50      2.79 o
   1   3   7       75.12       61.35      2.66 o
   2   3   7       12.00       12.79      1.75 o
   3   3   7        0.20       -1.23      1.59 o
   4   3   7        9.90        8.96      1.85 o
   5   3   7        0.31        0.10      2.28 o
   6   3   7       18.85       17.71      3.38 o
 -11   4   7        8.36       13.14      4.90 o
 -10   4   7        0.24       -5.32      3.55 o
  -9   4   7       17.00        8.79      2.99 o
  -8   4   7      100.98       78.43      5.58 o
  -7   4   7      246.24      221.35      8.55 o
  -6   4   7        3.86        7.70      3.64 o
  -5   4   7        3.27        4.45      2.44 o
  -4   4   7       86.92       89.72      3.65 o
  -3   4   7      917.11      972.19     11.62 o
  -2   4   7      304.24      321.41      5.87 o
  -1   4   7      167.00      171.57      6.06 o
   0   4   7      379.15      377.22      5.96 o
   1   4   7        0.09        0.29      1.14 o
   2   4   7       16.00       12.68      1.91 o
   3   4   7       35.33       28.51      2.71 o
   4   4   7      220.67      221.75      8.13 o
   5   4   7        2.63        1.83      2.39 o
   6   4   7       11.11        9.28      2.86 o
 -11   5   7       31.21       36.93      5.90 o
 -10   5   7        1.05       -0.79      4.66 o
  -9   5   7       39.42       38.87      4.42 o
  -8   5   7       45.63       50.71      4.58 o
  -7   5   7      125.89      134.08      6.75 o
  -6   5   7        3.63        2.61      3.38 o
  -5   5   7      280.66      271.12      8.03 o
  -4   5   7      646.90      622.14     10.52 o
  -3   5   7      184.27      189.27      4.65 o
  -2   5   7       21.35       21.50      1.33 o
  -1   5   7      299.52      294.50      4.60 o
   0   5   7      885.68      885.50     13.11 o
   1   5   7       20.25       16.96      1.52 o
   2   5   7       19.39       17.43      2.03 o
   3   5   7       59.37       44.92      3.19 o
   4   5   7       61.55       46.82      4.06 o
   5   5   7       17.30       16.38      3.14 o
   6   5   7        3.78        2.57      3.32 o
 -10   6   7       12.01       11.32      3.55 o
  -9   6   7       24.48       21.14      3.03 o
  -8   6   7       17.66        9.09      2.97 o
  -7   6   7      313.61      327.21     10.38 o
  -6   6   7      595.29      571.57     12.79 o
  -5   6   7        7.54        8.64      2.18 o
  -4   6   7      407.34      438.53      8.97 o
  -3   6   7       72.54       70.63      2.45 o
  -2   6   7       16.84       17.22      1.23 o
  -1   6   7      830.14      862.24     13.39 o
   0   6   7      213.32      207.65      6.14 o
   1   6   7      144.11      123.68      7.11 o
   2   6   7        6.61        7.08      2.15 o
   3   6   7        6.56        7.50      2.24 o
   4   6   7        0.61        0.82      2.03 o
   5   6   7        7.93        5.09      2.90 o
   6   6   7        0.00        1.49      2.87 o
 -10   7   7       20.23       26.73      4.74 o
  -9   7   7        3.61        2.68      2.65 o
  -8   7   7       50.69       43.57      3.89 o
  -7   7   7       13.03       17.11      2.86 o
  -6   7   7       92.14       93.10      4.30 o
  -5   7   7       55.26       48.34      3.22 o
  -4   7   7       59.20       55.66      3.45 o
  -3   7   7       55.87       52.86      2.23 o
  -2   7   7      368.06      375.93      6.28 o
  -1   7   7       93.14      110.08      3.45 o
   0   7   7       58.38       49.70      2.97 o
   1   7   7        2.05        5.16      1.76 o
   2   7   7       24.26       27.53      3.61 o
   3   7   7       42.77       46.70      4.60 o
   4   7   7      165.50      158.89     11.58 o
   5   7   7        8.78        4.98      3.12 o
   6   7   7        0.34       -1.46      3.05 o
 -10   8   7        1.40        6.74      3.19 o
  -9   8   7       67.95       65.43      5.51 o
  -8   8   7        5.33        4.78      2.01 o
  -7   8   7      248.20      256.99      9.23 o
  -6   8   7      695.15      687.11     10.70 o
  -5   8   7       77.61       77.90      3.61 o
  -4   8   7     1211.55     1240.65     13.30 o
  -3   8   7       79.65       71.41      3.16 o
  -2   8   7      152.26      154.51      3.91 o
  -1   8   7      250.37      252.18      5.17 o
   0   8   7      108.77      110.62      4.67 o
   1   8   7       92.81       93.68      4.51 o
   2   8   7        8.32        4.24      2.24 o
   3   8   7       11.26        7.17      2.56 o
   4   8   7       11.54       10.89      3.53 o
   5   8   7        0.29       -2.45      3.23 o
 -10   9   7        4.22        4.60      3.12 o
  -9   9   7       16.04       12.94      3.11 o
  -8   9   7        0.77        0.64      2.25 o
  -7   9   7      120.95      108.86      5.57 o
  -6   9   7      366.18      369.11      8.09 o
  -5   9   7      465.29      454.86      8.90 o
  -4   9   7     1289.04     1359.82     13.37 o
  -3   9   7       34.00       33.09      2.16 o
  -2   9   7      209.96      214.93      5.68 o
  -1   9   7      216.10      198.59      6.25 o
   0   9   7      316.83      332.58      7.76 o
   1   9   7        0.13       -1.24      1.70 o
   2   9   7        3.33        3.17      2.02 o
   3   9   7       42.69       38.30      4.05 o
   4   9   7       15.29       12.21      3.35 o
   5   9   7        2.47        6.13      4.16 o
  -9  10   7        8.15        7.90      2.70 o
  -8  10   7       19.59       21.96      4.03 o
  -7  10   7        2.44        1.81      2.00 o
  -6  10   7        1.34        0.06      1.74 o
  -5  10   7       55.24       48.57      3.39 o
  -4  10   7       45.26       55.33      3.68 o
  -3  10   7        9.35        7.60      1.46 o
  -2  10   7       30.88       31.93      2.59 o
  -1  10   7      129.07      133.89      4.66 o
   0  10   7      651.85      622.06     20.82 o
   1  10   7       16.30       11.59      2.29 o
   2  10   7        9.31        7.07      2.42 o
   3  10   7        0.05       -0.74      2.24 o
   4  10   7       31.47       27.99      4.47 o
   5  10   7        0.76        5.18      4.50 o
  -9  11   7        0.96        1.97      3.40 o
  -8  11   7        0.36        1.86      2.91 o
  -7  11   7       45.65       39.95      3.99 o
  -6  11   7       51.82       46.64      5.88 o
  -5  11   7       35.75       28.34      3.07 o
  -4  11   7      472.07      473.25     12.33 o
  -3  11   7      531.16      549.35     11.65 o
  -2  11   7        2.29        1.53      1.54 o
  -1  11   7        6.90        7.45      2.67 o
   0  11   7       26.22       22.11      3.22 o
   1  11   7        2.36       -0.68      1.82 o
   2  11   7        7.04        6.01      2.11 o
   3  11   7        0.50        2.86      2.50 o
   4  11   7        6.17        4.45      2.47 o
  -9  12   7        0.00        3.07      5.32 o
  -8  12   7        7.55       12.81      3.70 o
  -7  12   7       11.64       10.25      2.67 o
  -6  12   7       11.69        7.08      2.79 o
  -5  12   7       18.08       16.61      3.05 o
  -4  12   7       10.57        9.98      2.69 o
  -3  12   7       31.10       34.93      2.98 o
  -2  12   7        6.23        2.68      1.93 o
  -1  12   7        9.00        5.78      3.95 o
   0  12   7      185.73      158.04      9.64 o
   1  12   7       60.84       59.58      4.06 o
   2  12   7        0.02       -3.41      2.27 o
   3  12   7        0.15       -0.21      2.58 o
   4  12   7        2.09        5.47      3.17 o
  -8  13   7       17.28       14.76      4.45 o
  -7  13   7       82.07       82.27      6.08 o
  -6  13   7        0.56        5.53      2.82 o
  -5  13   7       57.37       55.23      4.80 o
  -4  13   7      197.47      197.52     11.85 o
  -3  13   7      376.69      433.10     11.69 o
  -2  13   7       61.65       55.79      4.79 o
  -1  13   7      107.72       88.67      7.04 o
   0  13   7       28.22       23.47      3.48 o
   1  13   7        3.20        3.44      2.31 o
   2  13   7       35.04       27.39      3.49 o
   3  13   7        1.22       -0.20      2.67 o
   4  13   7       34.40       28.63      4.23 o
  -7  14   7       29.00       33.45      4.41 o
  -6  14   7        7.25        7.09      3.44 o
  -5  14   7       16.84       14.41      4.28 o
  -4  14   7       96.47       94.07      6.27 o
  -3  14   7       15.31       11.74      2.84 o
  -2  14   7        5.48        1.41      2.13 o
  -1  14   7       35.58       30.41      3.57 o
   0  14   7        0.04       -1.02      2.19 o
   1  14   7       76.51       71.66      5.02 o
   2  14   7        3.68        3.27      3.24 o
   3  14   7        2.47        3.33      2.65 o
  -7  15   7       45.16       63.36      6.29 o
  -6  15   7        0.06        4.37      3.22 o
  -5  15   7        0.06        0.78      2.73 o
  -4  15   7       28.49       33.69      3.82 o
  -3  15   7       26.67       25.44      3.52 o
  -2  15   7        0.88        0.39      2.40 o
  -1  15   7        0.50       -0.60      2.05 o
   0  15   7        4.23        2.50      2.46 o
   1  15   7       86.74       85.63      5.77 o
   2  15   7       26.56       23.43      3.33 o
  -6  16   7        0.84        2.01      2.98 o
  -5  16   7        0.01       -0.14      3.01 o
  -4  16   7        1.30        4.06      4.08 o
  -3  16   7        0.21        0.78      4.39 o
  -2  16   7        3.06        4.18      3.22 o
  -1  16   7       22.61       15.83      3.00 o
   0  16   7       25.37       22.64      3.56 o
   1  16   7       12.07        8.62      3.23 o
  -4  17   7       33.23       37.25      9.26 o
  -3  17   7       16.23       10.28      4.39 o
  -2  17   7       12.93       12.34      8.76 o
  -1  17   7       10.44       12.69      8.50 o
   0  17   7        0.78        1.47      3.55 o
 -10   0   8        4.90       11.82      5.00 o
  -8   0   8      516.15      497.41     22.22 o
  -6   0   8      104.68      119.38     10.14 o
  -4   0   8        1.12        4.52      3.36 o
  -2   0   8       86.26       97.38      7.84 o
   0   0   8      396.47      394.21     11.80 o
   2   0   8       36.22       42.02      4.95 o
   4   0   8      253.09      267.06     12.57 o
   6   0   8       56.92       65.98      9.30 o
 -11   1   8        3.35       -0.52      3.69 o
 -10   1   8        0.51        6.33      3.64 o
  -9   1   8        4.27        7.07      4.72 o
  -8   1   8       27.69       35.69      4.98 o
  -7   1   8       42.36       47.08      5.10 o
  -6   1   8       35.08       24.31      3.41 o
  -5   1   8        3.53       -1.05      3.18 o
  -4   1   8       30.91       32.29      3.76 o
  -3   1   8      158.21      145.44      6.91 o
  -2   1   8       29.97       30.67      3.28 o
  -1   1   8      193.22      194.69      7.52 o
   0   1   8      224.38      253.90      6.75 o
   1   1   8      131.46      124.35      4.19 o
   2   1   8      361.97      367.28      8.91 o
   3   1   8        0.34        0.44      1.27 o
   4   1   8       15.12       17.26      2.87 o
   5   1   8        2.12        1.29      2.23 o
   6   1   8       10.65        8.49      2.89 o
 -11   2   8       42.29       43.92      6.04 o
 -10   2   8       47.31       58.80      6.37 o
  -9   2   8       42.78       45.85      5.45 o
  -8   2   8       21.62       14.78      3.78 o
  -7   2   8      409.97      358.39     12.74 o
  -6   2   8       62.51       54.53      5.18 o
  -5   2   8       28.09       31.15      3.92 o
  -4   2   8       29.65       24.94      3.49 o
  -3   2   8       15.48       17.16      2.78 o
  -2   2   8       11.65       13.25      2.55 o
  -1   2   8       25.48       23.26      2.96 o
   0   2   8      609.37      614.40      9.74 o
   1   2   8      654.16      700.08     10.54 o
   2   2   8       46.77       48.09      3.45 o
   3   2   8       31.49       31.46      2.96 o
   4   2   8       97.80      111.67      6.21 o
   5   2   8       57.54       58.52      5.85 o
   6   2   8       21.23       22.72      3.92 o
 -11   3   8        1.96       -1.86      4.00 o
 -10   3   8       17.35       16.57      4.49 o
  -9   3   8       18.48       19.82      5.71 o
  -8   3   8       86.18       81.45      6.88 o
  -7   3   8        0.50        3.76      3.10 o
  -6   3   8       17.05       16.73      3.86 o
  -5   3   8       43.49       38.61      5.26 o
  -4   3   8       14.34       19.17      3.07 o
  -3   3   8        4.24        4.01      1.84 o
  -2   3   8       57.68       62.83      3.78 o
  -1   3   8        1.35        2.43      1.48 o
   0   3   8        4.10        7.18      1.65 o
   1   3   8        2.88        3.67      1.40 o
   2   3   8        2.25        2.68      1.47 o
   3   3   8      245.88      248.80      7.66 o
   4   3   8        1.63       -1.76      2.31 o
   5   3   8        3.52        6.95      2.74 o
 -11   4   8        0.59       -5.77      5.44 o
 -10   4   8        0.03        3.52      4.63 o
  -9   4   8       14.03       15.98      4.51 o
  -8   4   8      532.55      539.53     16.40 o
  -7   4   8       57.91       68.24      6.82 o
  -6   4   8      138.31      139.32      8.01 o
  -5   4   8        9.64        4.25      2.72 o
  -4   4   8       65.46       68.24      3.93 o
  -3   4   8      539.62      543.11     10.10 o
  -2   4   8       62.32       68.09      3.02 o
  -1   4   8       76.71       76.78      3.56 o
   0   4   8      116.02      103.47      3.95 o
   1   4   8        1.68        0.52      1.12 o
   2   4   8        0.00        0.41      1.34 o
   3   4   8        8.49        4.20      2.03 o
   4   4   8        6.77        9.41      2.77 o
   5   4   8        8.88       10.90      3.47 o
 -10   5   8       24.14       18.70      4.20 o
  -9   5   8        8.26        9.69      5.58 o
  -8   5   8       16.44       31.73      6.59 o
  -7   5   8       64.66       63.74      7.26 o
  -6   5   8      174.86      183.64      9.04 o
  -5   5   8      245.28      271.11     10.28 o
  -4   5   8      246.86      214.02      7.08 o
  -3   5   8      273.22      265.21      6.48 o
  -2   5   8      576.28      557.12      8.16 o
  -1   5   8        1.36        1.83      1.54 o
   0   5   8        9.16        3.67      1.08 o
   1   5   8       23.96       16.18      2.08 o
   2   5   8       29.11       27.48      3.30 o
   3   5   8      169.89      164.16      7.35 o
   4   5   8        4.93        3.64      2.54 o
   5   5   8        2.48       -3.10      4.18 o
 -10   6   8       35.51       37.25      4.25 o
  -9   6   8       52.86       51.80      5.09 o
  -8   6   8      423.09      390.32     14.07 o
  -7   6   8      290.19      267.23     11.23 o
  -6   6   8      146.06      140.46      9.26 o
  -5   6   8        6.90        7.87      2.28 o
  -4   6   8        1.90        3.63      2.11 o
  -3   6   8      742.25      786.43     15.11 o
  -2   6   8      809.77      808.59     10.62 o
  -1   6   8       24.89       26.96      4.05 o
   0   6   8       24.59       21.65      2.30 o
   1   6   8        6.63        2.21      1.68 o
   2   6   8       31.57       35.09      4.12 o
   3   6   8       52.22       42.25      4.45 o
   4   6   8        0.63        0.40      2.53 o
   5   6   8       33.63       44.53      6.64 o
 -10   7   8        4.40        2.14      3.62 o
  -9   7   8        6.65        3.42      2.44 o
  -8   7   8       11.68       12.39      2.70 o
  -7   7   8      144.11      132.28      7.03 o
  -6   7   8      458.12      422.63     10.15 o
  -5   7   8       35.98       36.78      3.29 o
  -4   7   8      901.62      894.22     16.87 o
  -3   7   8      465.47      480.57      8.84 o
  -2   7   8      251.09      244.26      6.11 o
  -1   7   8       57.98       57.93      3.35 o
   0   7   8       10.15        8.18      1.74 o
   1   7   8       55.41       52.15      3.96 o
   2   7   8       39.38       30.30      3.38 o
   3   7   8        6.22        4.44      3.57 o
   4   7   8       68.78       72.77      6.33 o
   5   7   8        1.91        4.88      3.75 o
 -10   8   8        0.76        0.11      3.11 o
  -9   8   8        4.54        2.78      2.42 o
  -8   8   8       55.67       50.21      4.15 o
  -7   8   8       38.03       26.52      3.43 o
  -6   8   8        1.32        0.39      1.60 o
  -5   8   8       23.93       21.28      3.09 o
  -4   8   8      299.50      300.57      7.68 o
  -3   8   8        0.06        1.96      1.38 o
  -2   8   8       16.77       19.81      2.09 o
  -1   8   8       93.11       88.62      4.09 o
   0   8   8       23.61       21.04      2.82 o
   1   8   8      124.48      119.44      5.46 o
   2   8   8        2.27        2.27      2.08 o
   3   8   8       12.42        5.56      2.76 o
   4   8   8       14.77       12.35      3.56 o
   5   8   8       12.17       13.57      4.12 o
  -9   9   8        2.65        5.96      2.68 o
  -8   9   8        1.05        1.25      2.16 o
  -7   9   8       28.59       37.18      3.61 o
  -6   9   8        9.79       12.99      2.26 o
  -5   9   8      267.22      264.26      7.58 o
  -4   9   8      202.24      215.08      6.74 o
  -3   9   8      232.99      212.41      9.18 o
  -2   9   8      181.93      177.31      5.83 o
  -1   9   8        8.30        5.28      1.49 o
   0   9   8       94.00       81.45      5.11 o
   1   9   8      193.87      185.37      8.34 o
   2   9   8        2.93       -2.12      1.91 o
   3   9   8       18.35       16.59      3.69 o
   4   9   8       11.21       18.12      3.99 o
  -9  10   8       29.23       32.86      4.82 o
  -8  10   8        3.86       -1.36      2.84 o
  -7  10   8        0.04       -2.78      2.61 o
  -6  10   8      393.55      414.83     10.74 o
  -5  10   8      176.62      181.54      6.59 o
  -4  10   8      123.99      130.97      5.32 o
  -3  10   8      180.77      169.55      8.29 o
  -2  10   8      134.96      129.70      6.93 o
  -1  10   8        2.90        2.24      1.77 o
   0  10   8       15.23       16.94      3.43 o
   1  10   8       16.84       14.09      2.60 o
   2  10   8        0.72        1.65      2.97 o
   3  10   8       35.63       41.40      5.09 o
   4  10   8        3.38        5.71      2.91 o
  -9  11   8        2.79        2.21      3.31 o
  -8  11   8        1.28        3.37      2.86 o
  -7  11   8       30.16       24.45      3.92 o
  -6  11   8      228.83      229.86     10.53 o
  -5  11   8      564.13      559.11     14.05 o
  -4  11   8       12.36       10.88      2.46 o
  -3  11   8        0.96        1.48      1.90 o
  -2  11   8       14.52       11.18      2.59 o
  -1  11   8        0.18        2.14      2.09 o
   0  11   8       64.89       57.71      5.29 o
   1  11   8       32.95       29.26      3.65 o
   2  11   8       15.96        9.63      3.32 o
   3  11   8       52.44       57.97      5.52 o
  -8  12   8        9.75        9.71      4.24 o
  -7  12   8       37.25       38.25      5.51 o
  -6  12   8        1.45        5.20      2.13 o
  -5  12   8       76.00       91.23      5.69 o
  -4  12   8        9.90        8.51      2.31 o
  -3  12   8        5.90        2.88      2.15 o
  -2  12   8       11.70        9.75      2.58 o
  -1  12   8       32.62       27.43      3.81 o
   0  12   8       29.37       18.62      3.34 o
   1  12   8        5.27        3.44      2.83 o
   2  12   8        1.55        1.23      2.43 o
   3  12   8        0.26        1.78      2.28 o
  -8  13   8       20.12       23.12      5.94 o
  -7  13   8        0.82        2.63      3.67 o
  -6  13   8      143.96      158.49      9.37 o
  -5  13   8        9.52        7.12      2.35 o
  -4  13   8       53.67       55.31      4.35 o
  -3  13   8       38.39       35.20      3.24 o
  -2  13   8        6.22        2.62      2.20 o
  -1  13   8       16.83       11.56      3.41 o
   0  13   8       12.86        9.97      2.88 o
   1  13   8        0.06        1.89      2.94 o
   2  13   8       38.97       42.87      4.50 o
  -7  14   8       15.82       18.89      3.36 o
  -6  14   8        2.08        3.48      2.56 o
  -5  14   8       27.93       24.36      3.58 o
  -4  14   8        2.21        1.89      2.41 o
  -3  14   8        0.50       -1.38      2.41 o
  -2  14   8        3.85       -0.50      2.67 o
  -1  14   8        1.59        2.58      3.26 o
   0  14   8       44.67       34.60      4.19 o
   1  14   8       54.40       62.81      5.65 o
   2  14   8        0.35        1.11      3.22 o
  -6  15   8       99.90       94.49      6.86 o
  -5  15   8       42.71       51.49      5.22 o
  -4  15   8        7.25        3.49      2.65 o
  -3  15   8       18.16       13.18      3.36 o
  -2  15   8       48.52       45.63      5.56 o
  -1  15   8        0.00        2.45      3.36 o
   0  15   8        4.43        5.49      2.74 o
   1  15   8        2.26        6.01      2.67 o
  -5  16   8       10.45       11.68      3.07 o
  -4  16   8        0.27        2.58      3.71 o
  -3  16   8       25.24       29.56      4.58 o
  -2  16   8        9.04       13.17      3.34 o
  -1  16   8        0.12        1.89      3.14 o
  -9   0   9       68.93       66.15      9.46 o
  -7   0   9       63.86       58.91      8.22 o
  -5   0   9       17.60       34.82      7.50 o
  -3   0   9      389.02      389.06     16.49 o
  -1   0   9      366.30      399.74     16.35 o
   1   0   9      229.53      254.17     10.51 o
   3   0   9      132.10      146.72     11.06 o
   5   0   9        1.33       -2.60      5.71 o
 -10   1   9        0.04       -2.11      4.09 o
  -9   1   9        7.10       10.36      5.55 o
  -8   1   9        3.98        3.54      3.59 o
  -7   1   9      171.21      125.93      7.98 o
  -6   1   9       61.58       55.95      5.28 o
  -5   1   9       71.64       71.93      8.07 o
  -4   1   9        6.08        7.41      3.04 o
  -3   1   9        2.33       -0.56      3.07 o
  -2   1   9       70.75       78.61      5.41 o
  -1   1   9      575.74      558.92     13.86 o
   0   1   9        1.08        5.90      1.97 o
   1   1   9       99.19      107.59      6.08 o
   2   1   9       10.10        4.61      1.68 o
   3   1   9      104.58      109.28      6.22 o
   4   1   9        0.21       -0.20      2.45 o
   5   1   9        8.75        9.43      4.18 o
 -10   2   9        0.03       -3.36      3.95 o
  -9   2   9       14.68       11.61      4.16 o
  -8   2   9      137.56      137.18      8.78 o
  -7   2   9        0.01        3.01      3.08 o
  -6   2   9       11.71        7.93      2.88 o
  -5   2   9       20.34       14.60      3.19 o
  -4   2   9       67.16       58.43      5.12 o
  -3   2   9       46.92       45.00      4.32 o
  -2   2   9      590.35      602.67     14.22 o
  -1   2   9      651.47      665.28     14.85 o
   0   2   9      814.73      866.08     13.11 o
   1   2   9      227.29      229.62      7.36 o
   2   2   9       15.24       15.34      2.54 o
   3   2   9        0.33        1.58      1.77 o
   4   2   9        0.29        0.44      2.31 o
   5   2   9       24.83       28.64      4.47 o
 -10   3   9       77.10       96.09      8.28 o
  -9   3   9        0.73       -0.55      3.63 o
  -8   3   9        3.58       12.20      4.16 o
  -7   3   9        9.60       10.36      3.08 o
  -6   3   9      184.50      163.98      8.76 o
  -5   3   9        1.25       -2.78      3.24 o
  -4   3   9        3.02        4.52      2.56 o
  -3   3   9      542.95      547.50     13.86 o
  -2   3   9      247.73      258.42      9.47 o
  -1   3   9       86.40       86.83      4.71 o
   0   3   9       10.18       11.75      1.82 o
   1   3   9       15.14       14.58      2.30 o
   2   3   9       67.38       70.20      4.53 o
   3   3   9       53.74       60.74      4.81 o
   4   3   9       28.20       29.76      4.47 o
 -10   4   9       86.49      113.20      9.05 o
  -9   4   9        0.05        6.12      3.59 o
  -8   4   9      237.61      214.04     10.93 o
  -7   4   9        4.72        3.76      2.96 o
  -6   4   9       86.83       87.25      6.48 o
  -5   4   9      127.07      127.33      8.02 o
  -4   4   9       65.80       59.85      5.09 o
  -3   4   9       32.19       33.58      3.97 o
  -2   4   9      267.75      270.40      7.18 o
  -1   4   9       28.65       27.02      2.44 o
   0   4   9        0.00       -0.99      1.53 o
   1   4   9       19.57       20.17      2.73 o
   2   4   9      275.77      279.95     11.24 o
   3   4   9        3.24        3.53      2.35 o
   4   4   9       94.46      103.18      8.84 o
 -10   5   9       96.56      142.52      9.96 o
  -9   5   9        0.94        5.46      3.99 o
  -8   5   9        3.19        5.65      3.40 o
  -7   5   9        5.37        6.67      3.22 o
  -6   5   9        9.99        6.81      2.89 o
  -5   5   9      131.41      139.07      7.85 o
  -4   5   9       30.38       36.41      3.17 o
  -3   5   9       68.38       71.93      4.12 o
  -2   5   9      360.89      366.76      8.15 o
  -1   5   9      217.72      230.24      7.27 o
   0   5   9        0.15       -2.18      1.46 o
   1   5   9      205.99      189.08      7.35 o
   2   5   9        0.96        4.58      2.07 o
   3   5   9        9.49       13.23      3.29 o
   4   5   9        3.72        5.21      3.45 o
 -10   6   9        0.14        4.93      5.07 o
  -9   6   9       10.67       20.65      4.83 o
  -8   6   9       10.43        8.73      3.88 o
  -7   6   9       71.19       80.05      6.73 o
  -6   6   9        9.01       13.78      3.43 o
  -5   6   9      180.72      183.98      9.04 o
  -4   6   9      128.93      119.55      6.28 o
  -3   6   9      265.90      266.68      8.98 o
  -2   6   9       34.62       33.81      3.42 o
  -1   6   9      392.14      394.62     11.70 o
   0   6   9       14.53       11.51      2.34 o
   1   6   9        0.97        1.97      1.92 o
   2   6   9      176.53      161.95     13.75 o
   3   6   9        7.15        4.11      2.74 o
   4   6   9       74.82       95.70      8.71 o
 -10   7   9        9.37       14.65      4.80 o
  -9   7   9        7.22       15.60      3.46 o
  -8   7   9       39.61       43.33      4.58 o
  -7   7   9       57.88       45.99      5.48 o
  -6   7   9        2.77        1.89      3.19 o
  -5   7   9      203.44      201.26      8.38 o
  -4   7   9       84.87       66.82      4.03 o
  -3   7   9      124.86      116.05      5.97 o
  -2   7   9       31.95       26.37      2.28 o
  -1   7   9        0.00        0.13      1.86 o
   0   7   9       54.62       49.01      4.18 o
   1   7   9      134.50      127.43      6.75 o
   2   7   9       45.89       39.45      3.76 o
   3   7   9       18.19       13.63      4.83 o
   4   7   9       38.15       50.09      6.71 o
  -9   8   9        5.51        2.59      2.89 o
  -8   8   9        1.29       -1.64      2.97 o
  -7   8   9       30.53       29.86      4.69 o
  -6   8   9       10.28        9.77      3.00 o
  -5   8   9       12.68       12.44      3.15 o
  -4   8   9       14.08        7.09      1.90 o
  -3   8   9      197.91      184.56      9.07 o
  -2   8   9        0.69       -0.52      1.42 o
  -1   8   9        3.05        1.39      1.98 o
   0   8   9        1.17       -0.99      1.97 o
   1   8   9       11.29       11.40      2.46 o
   2   8   9        9.43        8.13      2.44 o
   3   8   9       13.40        7.92      2.49 o
  -9   9   9        3.57        5.10      2.84 o
  -8   9   9        2.46        0.04      2.75 o
  -7   9   9       18.99        8.46      3.05 o
  -6   9   9      129.56      111.66      9.13 o
  -5   9   9      279.85      299.18      9.24 o
  -4   9   9        5.55        7.59      1.78 o
  -3   9   9        6.19        3.71      1.49 o
  -2   9   9       14.26       14.09      1.71 o
  -1   9   9        9.38        6.62      1.64 o
   0   9   9        8.76       10.35      2.30 o
   1   9   9        9.52        9.05      2.86 o
   2   9   9       71.32       62.29      5.38 o
   3   9   9        4.84        2.53      2.74 o
  -9  10   9        3.16       -1.19      3.24 o
  -8  10   9        0.45        0.12      2.74 o
  -7  10   9        9.36        8.57      2.95 o
  -6  10   9       82.16       80.02      5.10 o
  -5  10   9       18.78       21.10      2.83 o
  -4  10   9        7.73        6.76      1.89 o
  -3  10   9       16.66       13.46      2.13 o
  -2  10   9        0.61       -0.51      1.74 o
  -1  10   9      190.81      165.95      9.21 o
   0  10   9        4.77        4.06      2.12 o
   1  10   9        5.04        2.36      2.25 o
   2  10   9        0.62       -1.16      2.59 o
   3  10   9        9.72       13.26      3.25 o
  -8  11   9        2.80        2.53      4.10 o
  -7  11   9       25.32       22.98      4.21 o
  -6  11   9       70.15       58.95      5.13 o
  -5  11   9       67.16       70.89      4.91 o
  -4  11   9       16.16       17.80      2.75 o
  -3  11   9       34.98       34.37      3.30 o
  -2  11   9        0.03       -0.53      1.77 o
  -1  11   9        2.30        6.85      2.53 o
   0  11   9        1.99       -0.49      2.12 o
   1  11   9       33.32       34.90      4.20 o
   2  11   9       36.73       36.20      4.46 o
  -7  12   9       10.25       10.97      3.25 o
  -6  12   9       39.68       35.92      4.19 o
  -5  12   9       19.25       21.11      3.05 o
  -4  12   9        8.20       12.88      2.72 o
  -3  12   9        5.16        8.11      2.46 o
  -2  12   9        5.43        3.30      4.76 o
  -1  12   9       16.63       14.36      3.04 o
   0  12   9       19.11       21.52      3.27 o
   1  12   9        1.20        3.01      2.61 o
   2  12   9       21.41       29.60      5.01 o
  -7  13   9       13.34        8.49      3.26 o
  -6  13   9       20.25       18.37      3.68 o
  -5  13   9        0.42        4.66      2.44 o
  -4  13   9      225.90      258.49     10.38 o
  -3  13   9       52.49       54.48      6.17 o
  -2  13   9        7.51        1.39      2.84 o
  -1  13   9        0.13        1.08      3.01 o
   0  13   9        1.65       -4.58      3.21 o
   1  13   9       11.98        7.54      2.98 o
  -6  14   9        1.16       -3.69      2.60 o
  -5  14   9       66.56       69.05      5.21 o
  -4  14   9        2.76        4.40      2.92 o
  -3  14   9        4.09        2.69      2.34 o
  -2  14   9       34.09       25.11      3.77 o
  -1  14   9        5.53        3.04      2.87 o
   0  14   9       71.96      102.90      7.29 o
  -4  15   9       55.35       54.56      5.57 o
  -3  15   9        0.01       -2.04      2.87 o
  -2  15   9       42.16       49.64      6.82 o
 -10   0  10        1.76        3.07      6.13 o
  -8   0  10        9.77       13.68      5.61 o
  -6   0  10      221.50      164.32     14.83 o
  -4   0  10       79.42       72.05      8.11 o
  -2   0  10       22.41       37.61      6.86 o
   0   0  10       13.05       11.67      2.94 o
   2   0  10        0.09       -6.23      4.15 o
 -10   1  10        6.47        4.93      5.12 o
  -9   1  10       11.86       13.41      3.61 o
  -8   1  10       25.10       17.46      4.20 o
  -7   1  10        9.37        5.54      3.52 o
  -6   1  10       20.99        9.91      2.95 o
  -5   1  10        2.83        4.93      2.74 o
  -4   1  10        5.07        8.45      2.65 o
  -3   1  10       55.80       58.49      5.02 o
  -2   1  10      695.81      742.29     16.71 o
  -1   1  10        5.63        5.51      1.77 o
   0   1  10        2.54        3.07      1.57 o
   1   1  10      107.58      123.88      8.47 o
   2   1  10        2.14       -0.44      2.20 o
   3   1  10        5.21        3.23      3.29 o
 -10   2  10       44.48       60.87      7.58 o
  -9   2  10        4.85        8.91      3.62 o
  -8   2  10        0.29        5.33      3.31 o
  -7   2  10      107.60      110.36      7.90 o
  -6   2  10      139.52      123.00      7.88 o
  -5   2  10      171.95      172.64      8.87 o
  -4   2  10      117.52      112.09      7.06 o
  -3   2  10      349.79      365.68     11.94 o
  -2   2  10        0.39        1.94      2.84 o
  -1   2  10      121.28      120.71      5.77 o
   0   2  10       98.53      118.48      6.11 o
   1   2  10      268.15      265.63     12.50 o
   2   2  10        5.39        3.21      2.66 o
   3   2  10       33.58       38.77      5.20 o
 -10   3  10        3.72       11.96      4.35 o
  -9   3  10        4.47        8.78      3.91 o
  -8   3  10        6.17        8.35      3.59 o
  -7   3  10       59.93       43.56      5.51 o
  -6   3  10       36.19       23.36      5.54 o
  -5   3  10       41.53       29.41      4.13 o
  -4   3  10       16.57       13.48      3.16 o
  -3   3  10      140.84      121.73      7.18 o
  -2   3  10       37.06       40.67      4.37 o
  -1   3  10       68.41       72.88      5.47 o
   0   3  10       99.54      103.46      5.26 o
   1   3  10        1.63        1.48      2.06 o
   2   3  10       17.13       16.29      3.04 o
   3   3  10        5.31       12.35      3.47 o
 -10   4  10       45.99       69.08      7.73 o
  -9   4  10        3.14        4.90      3.69 o
  -8   4  10        1.08        2.81      3.77 o
  -7   4  10       28.17       18.79      5.15 o
  -6   4  10       60.39       48.82      5.23 o
  -5   4  10       33.59       25.20      3.87 o
  -4   4  10       10.45        9.25      2.66 o
  -3   4  10      140.45      146.68      7.87 o
  -2   4  10      194.87      209.60     10.79 o
  -1   4  10       14.93       13.45      2.48 o
   0   4  10      130.09      128.38      6.07 o
   1   4  10        6.25        8.21      2.49 o
   2   4  10        6.87        3.67      2.26 o
   3   4  10        5.70        0.81      2.96 o
  -9   5  10        7.11       12.20      4.62 o
  -8   5  10        0.25        2.58      3.33 o
  -7   5  10        0.12       -1.77      4.37 o
  -6   5  10       15.91       12.44      3.53 o
  -5   5  10       87.23       75.98      6.09 o
  -4   5  10       40.71       32.03      3.95 o
  -3   5  10      263.53      240.51     10.64 o
  -2   5  10        0.14       -0.17      1.94 o
  -1   5  10        7.39        5.52      1.72 o
   0   5  10       19.45       14.61      2.48 o
   1   5  10       30.87       32.98      3.87 o
   2   5  10       24.12       21.37      3.37 o
   3   5  10        7.29        4.29      3.89 o
  -9   6  10        0.37        2.29      3.33 o
  -8   6  10        7.75        7.41      4.22 o
  -7   6  10        1.86        4.13      3.01 o
  -6   6  10       30.83       30.95      4.53 o
  -5   6  10        6.54        5.08      2.21 o
  -4   6  10       17.79       16.25      3.29 o
  -3   6  10       20.98       15.59      2.75 o
  -2   6  10       31.70       28.71      3.30 o
  -1   6  10        1.15       -0.03      1.77 o
   0   6  10       70.64       63.39      4.90 o
   1   6  10      209.20      211.31      9.69 o
   2   6  10       59.98       61.55      7.93 o
   3   6  10        1.30       -2.04      2.71 o
  -9   7  10        4.46        6.04      3.47 o
  -8   7  10        1.81        1.74      2.98 o
  -7   7  10       21.92       25.31      5.42 o
  -6   7  10       37.76       29.57      3.71 o
  -5   7  10        0.29       -1.49      2.66 o
  -4   7  10       14.22       13.52      2.47 o
  -3   7  10        0.03       -1.42      2.17 o
  -2   7  10        4.13        4.65      2.53 o
  -1   7  10       10.06        8.87      2.13 o
   0   7  10       46.15       42.04      5.15 o
   1   7  10       43.78       41.30      4.40 o
   2   7  10        0.23        0.74      2.12 o
  -9   8  10        6.74       14.97      3.60 o
  -8   8  10        0.50        2.65      2.89 o
  -7   8  10      288.09      290.13     15.84 o
  -6   8  10        5.75        4.38      2.45 o
  -5   8  10       52.78       56.98      5.50 o
  -4   8  10        1.73        2.32      2.40 o
  -3   8  10        3.14        2.02      2.28 o
  -2   8  10        8.14        6.59      2.18 o
  -1   8  10        1.44       -1.06      2.04 o
   0   8  10        1.73        4.28      2.15 o
   1   8  10        4.26        5.50      2.32 o
   2   8  10        1.19        3.73      4.02 o
  -8   9  10        0.52       -1.91      3.21 o
  -7   9  10       53.01       62.24      6.43 o
  -6   9  10       12.01       10.91      2.74 o
  -5   9  10       37.77       37.95      3.83 o
  -4   9  10       44.22       42.42      3.79 o
  -3   9  10        9.64        7.26      2.32 o
  -2   9  10        6.39        2.52      2.22 o
  -1   9  10        0.38       -0.79      2.58 o
   0   9  10        0.07        2.28      2.20 o
   1   9  10       15.05       19.22      3.80 o
   2   9  10        4.29       -2.10      3.01 o
  -8  10  10       19.82       28.65      6.99 o
  -7  10  10       56.90       76.11      9.07 o
  -6  10  10       19.29       19.34      4.43 o
  -5  10  10       45.53       46.15      4.52 o
  -4  10  10        6.25        7.80      2.68 o
  -3  10  10       79.04       99.01      7.51 o
  -2  10  10        4.48        4.81      2.99 o
  -1  10  10        1.43        2.79      2.33 o
   0  10  10       33.43       24.11      4.28 o
   1  10  10       16.07       17.19      3.50 o
  -7  11  10       17.59       17.02      4.83 o
  -6  11  10       25.45       16.90      4.06 o
  -5  11  10        5.46        8.63      2.80 o
  -4  11  10       37.32       48.60      4.93 o
  -3  11  10       27.44       29.05      4.63 o
  -2  11  10        2.63       -0.46      2.70 o
  -1  11  10       19.26       20.76      4.66 o
   0  11  10        0.13       -2.46      3.03 o
   1  11  10       35.69       57.58      6.08 o
  -6  12  10       40.04       41.55      5.80 o
  -5  12  10        3.09        6.01      3.01 o
  -4  12  10        1.92        8.74      3.58 o
  -3  12  10        2.48        3.65      3.26 o
  -2  12  10       18.43       14.79      4.90 o
  -1  12  10        8.21        2.95      4.74 o
   0  12  10        5.25        8.76      2.96 o
  -5  13  10       59.21       58.50      6.85 o
  -4  13  10      157.77      179.07     10.56 o
  -3  13  10        0.88        4.67      3.35 o
  -2  13  10        7.18        2.31      4.34 o
  -1  13  10        0.20        0.24      5.14 o
  -9   0  11       21.76       36.04      8.31 o
  -7   0  11       80.91       68.94      9.61 o
  -5   0  11        1.44        1.13      3.73 o
  -3   0  11      240.93      247.91     14.78 o
  -1   0  11      673.38      782.96     23.05 o
   1   0  11        2.67        0.78      5.83 o
  -9   1  11       52.71       62.18      6.86 o
  -8   1  11        8.44        8.83      4.22 o
  -7   1  11       11.92       10.34      3.57 o
  -6   1  11        1.04       -3.20      2.52 o
  -5   1  11       31.05       40.29      5.03 o
  -4   1  11       88.72       79.19      6.32 o
  -3   1  11       10.90       11.24      3.24 o
  -2   1  11       67.25       72.56      5.68 o
  -1   1  11       13.96       25.47      3.58 o
   0   1  11        3.85        6.23      2.53 o
   1   1  11        0.26       -1.47      3.19 o
   2   1  11        8.56        5.09      3.74 o
  -9   2  11        0.34        6.13      3.99 o
  -8   2  11        0.61       -0.85      3.57 o
  -7   2  11        0.01        0.73      3.60 o
  -6   2  11       17.31        7.19      4.87 o
  -5   2  11       58.20       60.51      6.05 o
  -4   2  11        1.85        5.25      2.98 o
  -3   2  11       60.86       61.64      5.43 o
  -2   2  11        0.79       -0.25      2.40 o
  -1   2  11       30.02       32.14      3.76 o
   0   2  11      263.10      278.17     11.27 o
   1   2  11        7.19        4.58      2.56 o
   2   2  11        8.20       -0.01      4.40 o
  -9   3  11       50.44       63.14      7.03 o
  -8   3  11       42.36       46.76      5.81 o
  -7   3  11       49.01       44.88      5.59 o
  -6   3  11        4.39        0.79      3.07 o
  -5   3  11        0.03        0.29      2.35 o
  -4   3  11      206.57      214.50     10.09 o
  -3   3  11        0.52       -1.86      2.62 o
  -2   3  11      106.29      120.96      7.29 o
  -1   3  11       31.35       27.29      3.27 o
   0   3  11        0.06        6.37      2.81 o
   1   3  11        4.50        3.48      2.26 o
   2   3  11        5.49       -0.77      3.24 o
  -9   4  11        4.24       11.75      4.33 o
  -8   4  11        8.43       15.37      4.33 o
  -7   4  11       13.01       10.42      3.52 o
  -6   4  11        1.76       -2.25      3.78 o
  -5   4  11       34.46       36.12      4.62 o
  -4   4  11        7.01        8.55      3.40 o
  -3   4  11        0.00       -1.64      2.41 o
  -2   4  11        0.05        1.36      2.54 o
  -1   4  11       26.02       26.58      4.01 o
   0   4  11      213.06      231.79     12.78 o
   1   4  11      109.34      136.03     10.03 o
   2   4  11        0.48        3.62      2.41 o
  -9   5  11        5.82       12.09      4.48 o
  -8   5  11        0.27        0.87      3.48 o
  -7   5  11        0.63        1.23      3.82 o
  -6   5  11        9.87        5.07      3.35 o
  -5   5  11        5.74        0.99      2.64 o
  -4   5  11        9.05        8.98      3.76 o
  -3   5  11        1.86       -0.28      2.30 o
  -2   5  11        0.63        1.61      2.92 o
  -1   5  11        3.42        3.79      2.31 o
   0   5  11       31.95       31.12      3.90 o
   1   5  11        1.59        7.18      3.04 o
  -8   6  11       24.32       34.13      5.62 o
  -7   6  11       12.98       14.54      4.12 o
  -6   6  11        0.92       -1.56      2.75 o
  -5   6  11        4.17        2.64      2.96 o
  -4   6  11      150.90      152.50      7.67 o
  -3   6  11        0.01       -3.99      2.66 o
  -2   6  11       79.52       74.92      7.70 o
  -1   6  11       12.00       12.11      3.31 o
   0   6  11       24.85       23.60      3.50 o
   1   6  11      206.61      222.59     14.22 o
  -8   7  11        0.95        4.29      3.10 o
  -7   7  11       42.64       43.69      4.86 o
  -6   7  11        5.59        2.74      2.83 o
  -5   7  11        9.38        4.46      2.57 o
  -4   7  11       72.67       68.93      5.44 o
  -3   7  11        8.52        4.04      2.53 o
  -2   7  11        1.29        4.25      2.46 o
  -1   7  11        3.27        2.31      2.31 o
   0   7  11        1.92        5.22      2.25 o
   1   7  11        2.90        6.05      2.94 o
  -8   8  11       20.77       37.50      5.08 o
  -7   8  11        3.56        0.74      2.90 o
  -6   8  11        0.21        0.59      3.83 o
  -5   8  11       14.65       12.80      2.84 o
  -4   8  11        0.56       -3.61      2.59 o
  -3   8  11        0.54        2.32      3.34 o
  -2   8  11       39.46       37.96      4.33 o
  -1   8  11        1.54       -0.73      2.24 o
   0   8  11       89.22      106.45      7.87 o
  -7   9  11        2.03        3.42      3.14 o
  -6   9  11        7.95        9.22      3.85 o
  -5   9  11       13.03       12.93      3.43 o
  -4   9  11        8.81        7.84      2.99 o
  -3   9  11        4.79        6.57      3.35 o
  -2   9  11       27.53       28.85      5.14 o
  -1   9  11       10.20        9.80      3.33 o
   0   9  11        5.47       12.67      3.46 o
  -6  10  11       17.18       26.66      4.71 o
  -5  10  11        4.26        8.95      3.32 o
  -4  10  11       13.73       22.13      5.07 o
  -3  10  11        7.88       13.53      4.49 o
  -2  10  11       32.03       43.98      6.17 o
  -1  10  11        1.10        7.29      3.68 o
  -5  11  11       36.36       52.21      6.29 o
  -4  11  11        0.05       -1.31      3.09 o
  -3  11  11        0.91        2.75      4.97 o
  -2  11  11        4.04        2.76      4.14 o
  -8   0  12        4.35        8.29      8.44 o
  -6   0  12        9.83        1.25      4.40 o
  -4   0  12       15.23       11.69      4.97 o
  -2   0  12       14.90       12.12      3.70 o
   0   0  12       38.34       54.39     12.07 o
  -8   1  12       34.69       42.06      6.15 o
  -7   1  12        1.54       -0.34      3.14 o
  -6   1  12        2.46        3.75      3.15 o
  -5   1  12       59.35       67.01      6.39 o
  -4   1  12       97.81       96.20      8.13 o
  -3   1  12        2.40        1.14      3.04 o
  -2   1  12       22.58       20.84      3.38 o
  -1   1  12        1.36        5.35      3.55 o
   0   1  12        1.84        8.47      5.64 o
  -8   2  12        0.25        4.89      5.84 o
  -7   2  12        2.09        4.14      3.06 o
  -6   2  12        0.98       -0.37      3.46 o
  -5   2  12       14.87       17.65      4.19 o
  -4   2  12        1.23        3.42      3.17 o
  -3   2  12        5.42        2.04      2.81 o
  -2   2  12        2.11        1.25      2.92 o
  -1   2  12       15.16       15.60      4.13 o
   0   2  12       30.80       28.75      5.69 o
  -8   3  12       28.67       36.28      5.48 o
  -7   3  12        5.42        8.10      3.54 o
  -6   3  12        1.80        2.10      4.89 o
  -5   3  12       42.87       37.42      5.03 o
  -4   3  12      102.91      120.14      7.98 o
  -3   3  12       30.01       38.64      5.10 o
  -2   3  12        6.56        3.64      4.01 o
  -1   3  12       22.08       23.14      3.32 o
   0   3  12       17.02       17.39      6.16 o
  -8   4  12       21.13       23.65      4.82 o
  -7   4  12       10.61       15.79      3.94 o
  -6   4  12       11.95       12.15      3.57 o
  -5   4  12        4.01        4.07      3.28 o
  -4   4  12        0.81        1.62      2.54 o
  -3   4  12        7.27        9.67      3.17 o
  -2   4  12       13.90        8.14      2.72 o
  -1   4  12       10.36        7.55      2.45 o
   0   4  12        7.21        6.99      2.90 o
  -7   5  12        0.17       -1.11      3.11 o
  -6   5  12       23.05       19.68      4.01 o
  -5   5  12        7.61        9.15      3.74 o
  -4   5  12        1.60        0.26      2.74 o
  -3   5  12       81.60       98.02      6.36 o
  -2   5  12        0.00       -3.45      2.86 o
  -1   5  12        0.00       -4.02      2.68 o
   0   5  12        1.09        1.97      2.61 o
  -7   6  12       13.30       12.33      3.89 o
  -6   6  12        0.01        0.89      3.46 o
  -5   6  12       13.05       10.26      4.01 o
  -4   6  12        0.15       -2.23      2.60 o
  -3   6  12       12.76       15.65      4.09 o
  -2   6  12        0.09       -1.17      2.97 o
  -1   6  12       12.34        7.76      2.87 o
  -6   7  12       28.35       26.45      3.89 o
  -5   7  12        0.00       -4.30      2.87 o
  -4   7  12        0.00        0.78      3.01 o
  -3   7  12       63.16       77.43     10.84 o
  -2   7  12       22.51       21.42      3.73 o
  -1   7  12       20.90       23.63      4.83 o
  -6   8  12       18.72       15.00      3.30 o
  -5   8  12       13.13       15.58      3.44 o
  -4   8  12        0.68       -1.13      3.15 o
  -3   8  12        8.66       11.38      4.06 o
  -2   8  12        0.37       -1.89      3.88 o
  -4   9  12        8.25       14.12      4.51 o
  -5   0  13        2.59        4.38      8.20 o
  -3   0  13       36.98       31.10      8.94 o
  -6   1  13        0.10       -0.55      5.40 o
  -5   1  13        0.01        1.40      3.40 o
  -4   1  13       12.30       12.89      3.36 o
  -3   1  13       32.82       38.76      5.00 o
  -2   1  13        6.10        8.76      3.42 o
  -6   2  13       27.87       39.50      5.54 o
  -5   2  13       24.09       26.48      4.50 o
  -4   2  13        2.34       -1.96      3.02 o
  -3   2  13       21.82       25.62      4.32 o
  -2   2  13        0.62       -2.47      4.45 o
  -6   3  13        3.01        5.07      4.36 o
  -5   3  13        0.81        5.28      3.24 o
  -4   3  13        0.26       -1.28      2.88 o
  -3   3  13       95.47      116.65     10.10 o
  -5   4  13        1.81       10.21      3.67 o
  -4   4  13        1.00        2.30      3.16 o
  -3   4  13        8.49        5.14      3.98 o
 
